# Supplementary material for: 7-Benzyl-2,7-diaza­spiro­[4.4]nonan-1-one
Source: Acta Crystallogr Sect E Struct Rep Online. 2011 Aug 27;67(Pt 9):o2517. doi: 10.1107/S1600536811034301 (PMC3200701; doi:10.1107/S1600536811034301)
Supplement: Supplementary file 1 [file e-67-o2517-sup1.cif]

##############################################################################
#                                                                            #
# This CIF contains the data in a paper accepted for publication in          #
# Acta Crystallographica Section E. It conforms to the requirements of       #
# Notes for Authors for Acta Crystallographica Section E, and has been       #
# peer reviewed under the auspices of the IUCr Commission on Journals.       #
#                                                                            #
# Full details of the Crystallographic Information File format               #
# are given in the paper "The Crystallographic Information File (CIF):       #
# a New Standard Archive File for Crystallography" by S. R. Hall, F. H.      #
# Allen and I. D. Brown [Acta Cryst. (1991), A47, 655-685].                  #
#                                                                            #
# The current version of the core CIF dictionary is obtainable from          #
# ftp://ftp.iucr.org/pub/cif_core.dic.                                       #
#                                                                            #
# Software is freely available for graphical display of the structure(s)     #
# in this CIF. For information consult the CIF software page                 #
# http://www.iucr.org/resources/cif/software.                                #
#                                                                            #
# This file may be used for bona fide research purposes within the           #
# scientific community so long as proper attribution is given to the journal # 
# article from which it was obtained.                                        #
#                                                                            #
##############################################################################
data_global
_audit_creation_method     SHELXL-97
_journal_date_recd_electronic     2011-07-27
_journal_date_accepted     2011-08-21
_journal_name_full     'Acta Crystallographica, Section E'
_journal_year     2011
_journal_volume     67
_journal_issue      9
_journal_page_first     o2517
_journal_page_last     o2517
_journal_paper_category     QO
_journal_coeditor_code     HB6338
_publ_contact_author_name     'Huan-Mei Guo'
_publ_contact_author_address
;
Microscale Science Institute ,
Weifang University,
Weifang 261061,
People's Republic of China
;
_publ_contact_author_email     huanmeiguo@163.com
_publ_contact_author_fax     '86-536-8785802'
_publ_contact_author_phone     '86-536-8785802'
_publ_section_title
;
7-Benzyl-2,7-diazaspiro[4.4]nonan-1-one
;
loop_
    _publ_author_name
    _publ_author_footnote
    _publ_author_address
    'Huan-Mei Guo' ?
;
Microscale Science Institute,
Weifang University,
Weifang 261061,
People's Republic of China
;
data_I
_audit_creation_method     SHELXL-97
_chemical_name_systematic
;
7-Benzyl-2,7-diazaspiro[4.4]nonan-1-one
;
_chemical_name_common     ?
_chemical_formula_moiety     'C14 H18 N2 O'
_chemical_formula_sum     'C14 H18 N2 O'
_chemical_formula_iupac     'C14 H18 N2 O'
_chemical_formula_weight     230.30
_chemical_melting_point     ?
_symmetry_cell_setting     orthorhombic
_symmetry_space_group_name_H-M     'P b c a'
_symmetry_space_group_name_Hall     '-P 2ac 2ab'
loop_
    _symmetry_equiv_pos_as_xyz
    'x, y, z'
    '-x+1/2, -y, z+1/2'
    '-x, y+1/2, -z+1/2'
    'x+1/2, -y+1/2, -z'
    '-x, -y, -z'
    'x-1/2, y, -z-1/2'
    'x, -y-1/2, z-1/2'
    '-x-1/2, y-1/2, z'
_cell_length_a     9.630(2)
_cell_length_b     8.4322(18)
_cell_length_c     29.848(7)
_cell_angle_alpha     90.00
_cell_angle_beta     90.00
_cell_angle_gamma     90.00
_cell_volume     2423.8(9)
_cell_formula_units_Z     8
_cell_measurement_reflns_used     6994
_cell_measurement_theta_min     1.36
_cell_measurement_theta_max     27.48
_cell_measurement_temperature     173(2)
_exptl_crystal_description     block
_exptl_crystal_colour     colorless
_exptl_crystal_size_max     0.21
_exptl_crystal_size_mid     0.18
_exptl_crystal_size_min     0.17
_exptl_crystal_density_diffrn     1.262
_exptl_crystal_density_meas     ?
_exptl_crystal_density_method     'not measured'
_exptl_crystal_F_000     992
_exptl_absorpt_coefficient_mu     0.081
_exptl_absorpt_correction_type     multi-scan
_exptl_absorpt_process_details     '(CrystalClear; Rigaku, 2007)'
_exptl_absorpt_correction_T_min     0.9833
_exptl_absorpt_correction_T_max     0.9864
_exptl_special_details     ?
_diffrn_ambient_temperature     173(2)
_diffrn_radiation_type     MoK\a
_diffrn_radiation_wavelength     0.71073
_diffrn_radiation_source     'rotating anode'
_diffrn_radiation_monochromator     Confocal
_diffrn_measurement_device_type     'MM007-HF CCD (Saturn 724+)'
_diffrn_measurement_method     '\w scans at fixed \c = 45\%'
_diffrn_detector_area_resol_mean     ?
_diffrn_reflns_number     9156
_diffrn_reflns_av_R_equivalents     0.0462
_diffrn_reflns_av_sigmaI/netI     0.0404
_diffrn_reflns_theta_min     2.52
_diffrn_reflns_theta_max     27.48
_diffrn_reflns_theta_full     27.48
_diffrn_measured_fraction_theta_max     0.991
_diffrn_measured_fraction_theta_full     0.991
_diffrn_reflns_limit_h_min     -7
_diffrn_reflns_limit_h_max     12
_diffrn_reflns_limit_k_min     -7
_diffrn_reflns_limit_k_max     10
_diffrn_reflns_limit_l_min     -38
_diffrn_reflns_limit_l_max     38
_diffrn_standards_number     ?
_diffrn_standards_interval_count     ?
_diffrn_standards_interval_time     ?
_diffrn_standards_decay_%     ?
_refine_special_details
;
Refinement of <i>F</i>^2^ against ALL reflections. The weighted <i>R</i>-factor
<i>wR</i> and goodness of fit <i>S</i> are based on <i>F</i>^2^, conventional
<i>R</i>-factors <i>R</i> are based on <i>F</i>, with <i>F</i> set to zero for
negative <i>F</i>^2^. The threshold expression of <i>F</i>^2^ >
\s(<i>F</i>^2^) is used only for calculating <i>R</i>-factors(gt) <i>etc</i>.
and is not relevant to the choice of reflections for refinement.
<i>R</i>-factors based on <i>F</i>^2^ are statistically about twice as large
as those based on <i>F</i>, and <i>R</i>- factors based on ALL data will be
even larger.
;
_reflns_number_total     2761
_reflns_number_gt     2495
_reflns_threshold_expression     I>2\s(I)
_refine_ls_structure_factor_coef     Fsqd
_refine_ls_matrix_type     full
_refine_ls_R_factor_all     0.0670
_refine_ls_R_factor_gt     0.0592
_refine_ls_wR_factor_gt     0.1158
_refine_ls_wR_factor_ref     0.1200
_refine_ls_goodness_of_fit_ref     1.162
_refine_ls_restrained_S_all     1.162
_refine_ls_number_reflns     2761
_refine_ls_number_parameters     154
_refine_ls_number_restraints     0
_refine_ls_hydrogen_treatment     constr
_refine_ls_weighting_scheme     calc
_refine_ls_weighting_details
         'calc w=1/[\s^2^(Fo^2^)+(0.0300P)^2^+1.3429P] where P=(Fo^2^+2Fc^2^)/3'
_atom_sites_solution_hydrogens     geom
_atom_sites_solution_primary     direct
_atom_sites_solution_secondary     difmap
_refine_ls_shift/su_max     0.000
_refine_ls_shift/su_mean     0.000
_refine_diff_density_max     0.217
_refine_diff_density_min     -0.193
_refine_ls_extinction_method     none
_refine_ls_extinction_coef     ?
loop_
    _atom_type_symbol
    _atom_type_description
    _atom_type_scat_dispersion_real
    _atom_type_scat_dispersion_imag
    _atom_type_scat_source
    'C' 'C' 0.0033 0.0016
                         'International Tables Vol C Tables 4.2.6.8 and 6.1.1.4'
    'H' 'H' 0.0000 0.0000
                         'International Tables Vol C Tables 4.2.6.8 and 6.1.1.4'
    'N' 'N' 0.0061 0.0033
                         'International Tables Vol C Tables 4.2.6.8 and 6.1.1.4'
    'O' 'O' 0.0106 0.0060
                         'International Tables Vol C Tables 4.2.6.8 and 6.1.1.4'
_computing_data_collection     'CrystalClear (Rigaku, 2007)'
_computing_cell_refinement     'CrystalClear (Rigaku, 2007)'
_computing_data_reduction     'CrystalClear (Rigaku, 2007)'
_computing_structure_solution     'SHELXS97 (Sheldrick, 2008)'
_computing_structure_refinement     'SHELXL97 (Sheldrick, 2008)'
_computing_molecular_graphics     'SHELXTL (Sheldrick, 2008)'
_computing_publication_material     'SHELXTL (Sheldrick, 2008)'
loop_
    _atom_site_type_symbol
    _atom_site_label
    _atom_site_fract_x
    _atom_site_fract_y
    _atom_site_fract_z
    _atom_site_U_iso_or_equiv
    _atom_site_adp_type
    _atom_site_calc_flag
    _atom_site_refinement_flags
    _atom_site_occupancy
    _atom_site_symmetry_multiplicity
    _atom_site_disorder_assembly
    _atom_site_disorder_group
    O O1 0.27133(12) 0.12904(14) 0.47500(4) 0.0295(3) Uani d . 1 1 . .
    N N1 0.48470(14) 0.35120(16) 0.37041(4) 0.0226(3) Uani d . 1 1 . .
    N N3 0.39956(15) -0.08606(16) 0.45320(5) 0.0265(3) Uani d . 1 1 . .
    H H3 0.3485 -0.1589 0.4664 0.032 Uiso calc R 1 1 . .
    C C1 0.39718(18) 0.6967(2) 0.29710(6) 0.0279(4) Uani d . 1 1 . .
    H H1 0.3010 0.6777 0.2924 0.033 Uiso calc R 1 1 . .
    C C2 0.4556(2) 0.8372(2) 0.28234(6) 0.0324(4) Uani d . 1 1 . .
    H H2 0.3996 0.9135 0.2675 0.039 Uiso calc R 1 1 . .
    C C3 0.5953(2) 0.8667(2) 0.28919(6) 0.0319(4) Uani d . 1 1 . .
    H H3A 0.6352 0.9636 0.2793 0.038 Uiso calc R 1 1 . .
    C C4 0.67658(19) 0.7545(2) 0.31053(6) 0.0305(4) Uani d . 1 1 . .
    H H4 0.7726 0.7741 0.3153 0.037 Uiso calc R 1 1 . .
    C C5 0.61789(17) 0.61353(19) 0.32491(6) 0.0255(4) Uani d . 1 1 . .
    H H5 0.6746 0.5365 0.3392 0.031 Uiso calc R 1 1 . .
    C C6 0.47727(17) 0.58284(19) 0.31871(5) 0.0228(3) Uani d . 1 1 . .
    C C7 0.41177(18) 0.4289(2) 0.33361(6) 0.0259(4) Uani d . 1 1 . .
    H H7B 0.3149 0.4501 0.3430 0.031 Uiso calc R 1 1 . .
    H H7A 0.4085 0.3554 0.3078 0.031 Uiso calc R 1 1 . .
    C C8 0.48226(19) 0.4420(2) 0.41228(5) 0.0266(4) Uani d . 1 1 . .
    H H8A 0.3889 0.4870 0.4178 0.032 Uiso calc R 1 1 . .
    H H8B 0.5508 0.5294 0.4115 0.032 Uiso calc R 1 1 . .
    C C9 0.5201(2) 0.3210(2) 0.44804(6) 0.0315(4) Uani d . 1 1 . .
    H H9A 0.4680 0.3417 0.4760 0.038 Uiso calc R 1 1 . .
    H H9B 0.6207 0.3248 0.4547 0.038 Uiso calc R 1 1 . .
    C C10 0.47966(17) 0.15873(19) 0.42824(5) 0.0237(4) Uani d . 1 1 . .
    C C11 0.41627(19) 0.2024(2) 0.38238(5) 0.0264(4) Uani d . 1 1 . .
    H H11B 0.4358 0.1191 0.3599 0.032 Uiso calc R 1 1 . .
    H H11A 0.3145 0.2169 0.3848 0.032 Uiso calc R 1 1 . .
    C C12 0.59701(18) 0.0370(2) 0.42444(6) 0.0310(4) Uani d . 1 1 . .
    H H12A 0.6471 0.0487 0.3957 0.037 Uiso calc R 1 1 . .
    H H12B 0.6640 0.0489 0.4494 0.037 Uiso calc R 1 1 . .
    C C13 0.52313(19) -0.1232(2) 0.42691(6) 0.0317(4) Uani d . 1 1 . .
    H H13A 0.4981 -0.1622 0.3967 0.038 Uiso calc R 1 1 . .
    H H13B 0.5814 -0.2036 0.4421 0.038 Uiso calc R 1 1 . .
    C C14 0.37117(16) 0.06900(19) 0.45541(5) 0.0220(3) Uani d . 1 1 . .
loop_
    _atom_site_aniso_label
    _atom_site_aniso_U_11
    _atom_site_aniso_U_22
    _atom_site_aniso_U_33
    _atom_site_aniso_U_12
    _atom_site_aniso_U_13
    _atom_site_aniso_U_23
    O1 0.0269(6) 0.0299(7) 0.0317(6) 0.0042(5) 0.0045(5) 0.0012(5)
    N1 0.0255(7) 0.0193(7) 0.0231(7) -0.0027(6) -0.0004(5) 0.0010(5)
    N3 0.0277(7) 0.0197(7) 0.0321(8) -0.0019(6) 0.0035(6) 0.0033(6)
    C1 0.0259(8) 0.0299(9) 0.0279(8) 0.0013(8) -0.0008(7) 0.0021(7)
    C2 0.0361(10) 0.0283(9) 0.0329(9) 0.0047(8) -0.0023(8) 0.0071(7)
    C3 0.0383(10) 0.0255(9) 0.0320(9) -0.0055(8) 0.0031(8) 0.0054(7)
    C4 0.0273(9) 0.0283(9) 0.0358(9) -0.0047(7) 0.0024(7) -0.0001(7)
    C5 0.0246(8) 0.0232(8) 0.0289(9) 0.0013(7) 0.0008(7) 0.0015(7)
    C6 0.0245(8) 0.0214(8) 0.0226(8) -0.0004(7) 0.0007(6) -0.0006(6)
    C7 0.0244(8) 0.0258(9) 0.0276(8) -0.0035(7) -0.0021(6) 0.0036(7)
    C8 0.0308(9) 0.0227(8) 0.0263(8) -0.0014(7) 0.0028(7) -0.0020(7)
    C9 0.0399(10) 0.0272(9) 0.0273(9) -0.0090(8) -0.0052(7) 0.0006(7)
    C10 0.0265(8) 0.0209(8) 0.0237(8) -0.0025(7) -0.0016(6) 0.0012(6)
    C11 0.0307(9) 0.0240(8) 0.0245(8) -0.0058(7) -0.0035(7) 0.0032(7)
    C12 0.0264(9) 0.0344(10) 0.0324(9) 0.0023(8) 0.0053(7) 0.0032(8)
    C13 0.0352(10) 0.0260(9) 0.0341(9) 0.0066(8) 0.0034(8) -0.0010(7)
    C14 0.0218(8) 0.0228(8) 0.0214(7) -0.0004(7) -0.0019(6) 0.0010(6)
_geom_special_details
;
All e.s.d.'s (except the e.s.d. in the dihedral angle between two l.s. planes)
are estimated using the full covariance matrix. The cell e.s.d.'s are taken
into account individually in the estimation of e.s.d.'s in distances, angles
and torsion angles; correlations between e.s.d.'s in cell parameters are only
used when they are defined by crystal symmetry. An approximate (isotropic)
treatment of cell e.s.d.'s is used for estimating e.s.d.'s involving l.s.
planes.
;
loop_
    _geom_bond_atom_site_label_1
    _geom_bond_atom_site_label_2
    _geom_bond_site_symmetry_2
    _geom_bond_distance
    _geom_bond_publ_flag
    O1 C14 . 1.2341(19) ?
    N1 C7 . 1.459(2) ?
    N1 C11 . 1.462(2) ?
    N1 C8 . 1.466(2) ?
    N3 C14 . 1.337(2) ?
    N3 C13 . 1.460(2) ?
    N3 H3 . 0.8800 ?
    C1 C2 . 1.383(2) ?
    C1 C6 . 1.390(2) ?
    C1 H1 . 0.9500 ?
    C2 C3 . 1.384(3) ?
    C2 H2 . 0.9500 ?
    C3 C4 . 1.384(3) ?
    C3 H3A . 0.9500 ?
    C4 C5 . 1.384(2) ?
    C4 H4 . 0.9500 ?
    C5 C6 . 1.391(2) ?
    C5 H5 . 0.9500 ?
    C6 C7 . 1.510(2) ?
    C7 H7B . 0.9900 ?
    C7 H7A . 0.9900 ?
    C8 C9 . 1.521(2) ?
    C8 H8A . 0.9900 ?
    C8 H8B . 0.9900 ?
    C9 C10 . 1.540(2) ?
    C9 H9A . 0.9900 ?
    C9 H9B . 0.9900 ?
    C10 C14 . 1.524(2) ?
    C10 C12 . 1.531(2) ?
    C10 C11 . 1.544(2) ?
    C11 H11B . 0.9900 ?
    C11 H11A . 0.9900 ?
    C12 C13 . 1.529(2) ?
    C12 H12A . 0.9900 ?
    C12 H12B . 0.9900 ?
    C13 H13A . 0.9900 ?
    C13 H13B . 0.9900 ?
loop_
    _geom_angle_atom_site_label_1
    _geom_angle_atom_site_label_2
    _geom_angle_atom_site_label_3
    _geom_angle_site_symmetry_1
    _geom_angle_site_symmetry_3
    _geom_angle
    _geom_angle_publ_flag
    C7 N1 C11 . . 110.62(13) ?
    C7 N1 C8 . . 113.55(13) ?
    C11 N1 C8 . . 103.47(13) ?
    C14 N3 C13 . . 113.77(14) ?
    C14 N3 H3 . . 123.1 ?
    C13 N3 H3 . . 123.1 ?
    C2 C1 C6 . . 120.90(16) ?
    C2 C1 H1 . . 119.5 ?
    C6 C1 H1 . . 119.5 ?
    C1 C2 C3 . . 120.16(17) ?
    C1 C2 H2 . . 119.9 ?
    C3 C2 H2 . . 119.9 ?
    C4 C3 C2 . . 119.67(17) ?
    C4 C3 H3A . . 120.2 ?
    C2 C3 H3A . . 120.2 ?
    C3 C4 C5 . . 119.94(17) ?
    C3 C4 H4 . . 120.0 ?
    C5 C4 H4 . . 120.0 ?
    C4 C5 C6 . . 121.06(16) ?
    C4 C5 H5 . . 119.5 ?
    C6 C5 H5 . . 119.5 ?
    C1 C6 C5 . . 118.26(15) ?
    C1 C6 C7 . . 119.90(15) ?
    C5 C6 C7 . . 121.82(15) ?
    N1 C7 C6 . . 113.99(13) ?
    N1 C7 H7B . . 108.8 ?
    C6 C7 H7B . . 108.8 ?
    N1 C7 H7A . . 108.8 ?
    C6 C7 H7A . . 108.8 ?
    H7B C7 H7A . . 107.7 ?
    N1 C8 C9 . . 104.13(14) ?
    N1 C8 H8A . . 110.9 ?
    C9 C8 H8A . . 110.9 ?
    N1 C8 H8B . . 110.9 ?
    C9 C8 H8B . . 110.9 ?
    H8A C8 H8B . . 108.9 ?
    C8 C9 C10 . . 105.45(14) ?
    C8 C9 H9A . . 110.7 ?
    C10 C9 H9A . . 110.7 ?
    C8 C9 H9B . . 110.7 ?
    C10 C9 H9B . . 110.7 ?
    H9A C9 H9B . . 108.8 ?
    C14 C10 C12 . . 102.28(13) ?
    C14 C10 C9 . . 114.22(14) ?
    C12 C10 C9 . . 115.95(14) ?
    C14 C10 C11 . . 108.61(13) ?
    C12 C10 C11 . . 112.71(14) ?
    C9 C10 C11 . . 103.19(13) ?
    N1 C11 C10 . . 104.07(13) ?
    N1 C11 H11B . . 110.9 ?
    C10 C11 H11B . . 110.9 ?
    N1 C11 H11A . . 110.9 ?
    C10 C11 H11A . . 110.9 ?
    H11B C11 H11A . . 109.0 ?
    C13 C12 C10 . . 104.21(14) ?
    C13 C12 H12A . . 110.9 ?
    C10 C12 H12A . . 110.9 ?
    C13 C12 H12B . . 110.9 ?
    C10 C12 H12B . . 110.9 ?
    H12A C12 H12B . . 108.9 ?
    N3 C13 C12 . . 102.45(13) ?
    N3 C13 H13A . . 111.3 ?
    C12 C13 H13A . . 111.3 ?
    N3 C13 H13B . . 111.3 ?
    C12 C13 H13B . . 111.3 ?
    H13A C13 H13B . . 109.2 ?
    O1 C14 N3 . . 125.71(15) ?
    O1 C14 C10 . . 125.64(15) ?
    N3 C14 C10 . . 108.61(14) ?
loop_
    _geom_torsion_atom_site_label_1
    _geom_torsion_atom_site_label_2
    _geom_torsion_atom_site_label_3
    _geom_torsion_atom_site_label_4
    _geom_torsion_site_symmetry_1
    _geom_torsion_site_symmetry_2
    _geom_torsion_site_symmetry_3
    _geom_torsion_site_symmetry_4
    _geom_torsion
    _geom_torsion_publ_flag
    C6 C1 C2 C3 . . . . -0.4(3) ?
    C1 C2 C3 C4 . . . . 0.6(3) ?
    C2 C3 C4 C5 . . . . 0.0(3) ?
    C3 C4 C5 C6 . . . . -0.7(3) ?
    C2 C1 C6 C5 . . . . -0.3(2) ?
    C2 C1 C6 C7 . . . . -178.67(16) ?
    C4 C5 C6 C1 . . . . 0.9(2) ?
    C4 C5 C6 C7 . . . . 179.16(16) ?
    C11 N1 C7 C6 . . . . -179.16(13) ?
    C8 N1 C7 C6 . . . . 65.02(18) ?
    C1 C6 C7 N1 . . . . -156.04(15) ?
    C5 C6 C7 N1 . . . . 25.7(2) ?
    C7 N1 C8 C9 . . . . 162.37(14) ?
    C11 N1 C8 C9 . . . . 42.41(16) ?
    N1 C8 C9 C10 . . . . -24.29(18) ?
    C8 C9 C10 C14 . . . . -119.53(15) ?
    C8 C9 C10 C12 . . . . 121.90(16) ?
    C8 C9 C10 C11 . . . . -1.82(18) ?
    C7 N1 C11 C10 . . . . -165.66(13) ?
    C8 N1 C11 C10 . . . . -43.71(16) ?
    C14 C10 C11 N1 . . . . 149.00(13) ?
    C12 C10 C11 N1 . . . . -98.41(16) ?
    C9 C10 C11 N1 . . . . 27.42(17) ?
    C14 C10 C12 C13 . . . . 28.06(17) ?
    C9 C10 C12 C13 . . . . 153.01(15) ?
    C11 C10 C12 C13 . . . . -88.38(16) ?
    C14 N3 C13 C12 . . . . 17.26(19) ?
    C10 C12 C13 N3 . . . . -27.63(17) ?
    C13 N3 C14 O1 . . . . 178.80(16) ?
    C13 N3 C14 C10 . . . . 0.86(19) ?
    C12 C10 C14 O1 . . . . 163.51(16) ?
    C9 C10 C14 O1 . . . . 37.4(2) ?
    C11 C10 C14 O1 . . . . -77.1(2) ?
    C12 C10 C14 N3 . . . . -18.55(17) ?
    C9 C10 C14 N3 . . . . -144.63(14) ?
    C11 C10 C14 N3 . . . . 100.81(15) ?
loop_
    _geom_hbond_atom_site_label_D
    _geom_hbond_atom_site_label_H
    _geom_hbond_atom_site_label_A
    _geom_hbond_site_symmetry_A
    _geom_hbond_distance_DH
    _geom_hbond_distance_HA
    _geom_hbond_distance_DA
    _geom_hbond_angle_DHA
    N3 H3 O1 8_655 0.88 2.14 2.9839(19) 160
