# Supplementary material for: 7-Benzyl-2,7-diaza­spiro­[4.4]nonan-1-one
Source: Acta Crystallogr Sect E Struct Rep Online. 2011 Aug 27;67(Pt 9):o2517. doi: 10.1107/S1600536811034301 (PMC3200701; doi:10.1107/S1600536811034301)
Supplement: Supplementary file 2 [file e-67-o2517-Isup2.hkl]

# 
# h,k,l, Fc-squared, Fo-squared, sigma(Fo-squared) and status flag 
# 
data_I
_shelx_title ' A in Pbca' 
_shelx_refln_list_code          4 
_shelx_F_calc_maximum      139.53 
_exptl_crystal_F_000       992.00 
_reflns_d_resolution_high  0.7701 
 
loop_ 
 _symmetry_equiv_pos_as_xyz 
 'x, y, z' 
 '-x+1/2, -y, z+1/2' 
 '-x, y+1/2, -z+1/2' 
 'x+1/2, -y+1/2, -z' 
 '-x, -y, -z' 
 'x-1/2, y, -z-1/2' 
 'x, -y-1/2, z-1/2' 
 '-x-1/2, y-1/2, z' 
 
_cell_length_a     9.6305 
_cell_length_b     8.4322 
_cell_length_c    29.8478 
_cell_angle_alpha  90.000 
_cell_angle_beta   90.000 
_cell_angle_gamma  90.000 
 
_shelx_F_squared_multiplier     1.000 
 
loop_ 
 _refln_index_h 
 _refln_index_k 
 _refln_index_l 
 _refln_F_squared_calc 
 _refln_F_squared_meas 
 _refln_F_squared_sigma 
 _refln_observed_status 
   6   0   0      310.46      360.67     15.33 o 
   8   0   0     2537.78     2566.87     82.10 o 
  10   0   0     2165.29     2079.22    162.37 o 
  12   0   0       76.54       59.38     11.12 o 
   2   1   0     6975.45     7334.91    111.36 o 
   4   1   0      151.53      169.23      4.06 o 
   6   1   0      377.73      330.14     13.64 o 
   8   1   0        5.76        6.77      3.22 o 
  10   1   0       17.33       33.52     15.50 o 
  12   1   0        6.52       13.85      5.46 o 
   0   2   0       98.90      136.32      9.76 o 
   2   2   0       76.44       76.58      7.08 o 
   4   2   0     1555.42     1632.76     28.79 o 
   6   2   0      246.25      241.13     12.72 o 
   8   2   0      390.13      431.94     20.68 o 
  10   2   0       14.76       12.11      3.20 o 
  12   2   0       22.75       19.75      7.95 o 
   2   3   0      878.52      834.10     14.64 o 
   4   3   0      301.29      303.68     21.67 o 
   6   3   0        0.52        7.17      7.40 o 
   8   3   0        5.80       11.79      3.14 o 
  10   3   0      861.78      888.06     27.87 o 
  12   3   0       21.93       17.49      9.13 o 
   0   4   0    19468.63    22527.92    970.23 o 
   2   4   0     5150.35     6013.96     65.19 o 
   4   4   0     2574.77     2619.14     81.56 o 
   6   4   0       26.06       38.45      9.03 o 
   8   4   0     1334.02     1362.03     56.72 o 
  10   4   0       47.57       36.94     10.51 o 
   2   5   0       13.97       18.72      2.82 o 
   4   5   0      430.54      444.11     24.91 o 
   6   5   0       38.21       32.08      7.01 o 
   8   5   0      226.33      238.40     16.65 o 
  10   5   0      348.77      366.33     34.58 o 
   0   6   0       48.41       50.48      7.48 o 
   2   6   0      761.63      760.98     20.68 o 
   4   6   0     1892.12     1784.74     60.83 o 
   6   6   0       90.98       56.85      9.20 o 
   8   6   0        0.02       11.19      8.29 o 
  10   6   0       20.50       24.67      9.77 o 
   2   7   0      823.17      802.56     39.87 o 
   4   7   0        5.76        5.59      5.06 o 
   6   7   0        1.50       34.21     12.37 o 
   8   7   0       39.05       41.12     10.18 o 
   0   8   0      265.57      226.88     13.14 o 
   2   8   0     1038.97      958.49     40.54 o 
   4   8   0      145.62      159.17     12.47 o 
   6   8   0       29.28       10.58      6.13 o 
   8   8   0       15.75       19.92      8.26 o 
   2   9   0      266.95      264.79     18.57 o 
   4   9   0        3.12       11.05      7.82 o 
   6   9   0      224.47      245.71     37.64 o 
   2  10   0       63.12       68.01     10.25 o 
   4  10   0      412.56      488.50     38.76 o 
   1   1   1     1643.68     1509.17     14.80 o 
   2   1   1     1308.99     1237.27     14.12 o 
   3   1   1     5209.73     5375.48     69.13 o 
   4   1   1      932.98      936.47     13.93 o 
   5   1   1     1635.01     1647.14     21.72 o 
   6   1   1      113.59      137.28      6.37 o 
   7   1   1      332.88      304.85      8.62 o 
   8   1   1        2.68       11.98      2.59 o 
   9   1   1      176.03      166.61      9.15 o 
  10   1   1        1.91        7.57      2.93 o 
  11   1   1       36.31       29.89      4.10 o 
  12   1   1      196.96      198.27     14.29 o 
   0   2   1     2472.06     2305.74     25.37 o 
   1   2   1     1528.14     1584.20     24.95 o 
   2   2   1     4501.06     4525.16     53.33 o 
   3   2   1     2305.20     2297.80     28.02 o 
   4   2   1      732.23      736.11      9.75 o 
   5   2   1     1174.71     1208.15     12.30 o 
   6   2   1        2.62        5.96      2.70 o 
   7   2   1      141.77      134.23      3.84 o 
   8   2   1      112.49      109.02     15.09 o 
   9   2   1      528.33      487.05     22.11 o 
  10   2   1        1.38        8.51      2.24 o 
  11   2   1        7.56       13.18      5.00 o 
  12   2   1       72.96       74.55      8.26 o 
   1   3   1      170.07      149.80      3.76 o 
   2   3   1      173.10      186.40      3.20 o 
   3   3   1       34.73       35.74      7.67 o 
   4   3   1      163.33      148.36     10.95 o 
   5   3   1      431.71      473.63      6.53 o 
   6   3   1      194.82      201.31      6.21 o 
   7   3   1      371.20      364.20      8.42 o 
   8   3   1       42.90       44.39      3.05 o 
   9   3   1        4.19       14.20      4.84 o 
  10   3   1        3.50       20.79      6.75 o 
  11   3   1       29.13       28.40      6.65 o 
  12   3   1       25.12       20.87      6.67 o 
   0   4   1        2.98       17.05      1.77 o 
   1   4   1     1978.36     2156.68     26.64 o 
   2   4   1      228.67      277.43      7.46 o 
   3   4   1     2890.87     3212.41     47.00 o 
   4   4   1      878.29      981.74     24.89 o 
   5   4   1      581.67      625.11     21.57 o 
   6   4   1      797.90      774.03     26.17 o 
   7   4   1      113.12      109.18      8.98 o 
   8   4   1       32.74       50.94      7.45 o 
   9   4   1      235.24      213.82     11.32 o 
  10   4   1      178.95      177.64     12.99 o 
  11   4   1       76.59       63.32     21.89 o 
   1   5   1      186.05      176.55      4.52 o 
   2   5   1       59.03       60.55      2.53 o 
   3   5   1       39.38       42.64      3.17 o 
   4   5   1      483.66      448.96     17.71 o 
   5   5   1       27.62       36.58      4.95 o 
   6   5   1     1087.16     1110.46     30.56 o 
   7   5   1       10.22       11.98      4.25 o 
   8   5   1      202.22      182.58     10.89 o 
   9   5   1      112.34      127.15     10.02 o 
  10   5   1       11.12       20.91      5.94 o 
  11   5   1       54.14       51.01      8.98 o 
   0   6   1      666.76      596.75     43.07 o 
   1   6   1      196.48      186.48      7.93 o 
   2   6   1      390.13      402.91      8.29 o 
   3   6   1      338.11      337.58      5.61 o 
   4   6   1       81.15       96.01      8.25 o 
   5   6   1      379.50      344.45     26.61 o 
   6   6   1      160.50      118.02      9.72 o 
   7   6   1        2.97        8.44      4.41 o 
   8   6   1        5.77        2.99      3.86 o 
   9   6   1       10.51        9.36      4.43 o 
  10   6   1       88.70       87.54     27.05 o 
   1   7   1        5.79       14.15      1.73 o 
   2   7   1       10.64       12.97      1.61 o 
   3   7   1      470.29      480.54     34.75 o 
   4   7   1       15.30       20.08      6.14 o 
   5   7   1      817.06      714.20     24.25 o 
   6   7   1       79.97       82.07     17.84 o 
   7   7   1       28.12       39.46      7.50 o 
   8   7   1       45.37       36.39      7.09 o 
   9   7   1        0.89       12.16      5.35 o 
   0   8   1      649.68      685.13     20.73 o 
   1   8   1        1.71        7.76      3.16 o 
   2   8   1      432.28      434.12     27.38 o 
   3   8   1       21.25       35.05      6.70 o 
   4   8   1       57.75       52.24      7.21 o 
   5   8   1        1.86        8.38      4.00 o 
   6   8   1       22.75       29.36      9.12 o 
   7   8   1       19.47       18.49      5.84 o 
   8   8   1       56.10       49.12      7.67 o 
   1   9   1      105.33       93.34     10.15 o 
   2   9   1       28.31       43.74      7.37 o 
   3   9   1      229.38      259.90     10.88 o 
   4   9   1        1.32        7.92      4.01 o 
   5   9   1      183.02      183.18     35.50 o 
   6   9   1      106.39      106.56     13.77 o 
   7   9   1        5.24       12.73      5.22 o 
   1  10   1       26.71       22.85      4.92 o 
   2  10   1        1.52        9.64      3.80 o 
   3  10   1       28.15       32.22      6.87 o 
   4  10   1       36.93       43.54     10.75 o 
   5  10   1       61.65       43.84      7.96 o 
   1   0   2     1740.69     1648.81     24.90 o 
   2   0   2       23.13        9.22      1.54 o 
   3   0   2     5061.83     4863.11     58.57 o 
   4   0   2     3912.29     4143.10    123.04 o 
   5   0   2     3753.11     4156.12     40.10 o 
   6   0   2       46.41       52.15      4.69 o 
   7   0   2        7.66       11.70      2.44 o 
   8   0   2     1086.93     1054.12     35.23 o 
   9   0   2      101.93       85.19      6.86 o 
  10   0   2        1.10        4.62      3.01 o 
  11   0   2      132.75      108.83     18.15 o 
  12   0   2        7.43       15.62      4.57 o 
   1   1   2     2173.27     2076.52     16.93 o 
   2   1   2      231.22      202.18      3.38 o 
   3   1   2     3691.02     3840.09     55.33 o 
   4   1   2      248.83      259.69      4.62 o 
   5   1   2      572.25      606.64      9.51 o 
   6   1   2     1308.00     1338.66     17.93 o 
   7   1   2        0.10       13.31      2.83 o 
   8   1   2       36.97       29.17      2.67 o 
   9   1   2       75.85       89.43      7.76 o 
  10   1   2      502.32      451.10     25.88 o 
  11   1   2        7.60        6.75      2.34 o 
  12   1   2       36.45       37.30     12.87 o 
   0   2   2     5495.56     5442.47    107.16 o 
   1   2   2        2.32        5.73      0.88 o 
   2   2   2      307.08      280.82      6.81 o 
   3   2   2      506.15      485.24      7.25 o 
   4   2   2     2060.87     2177.05     41.12 o 
   5   2   2       60.93       72.39      3.23 o 
   6   2   2      121.78      135.79      7.27 o 
   7   2   2      262.29      228.60     10.04 o 
   8   2   2        0.02        9.21      4.68 o 
   9   2   2      103.23      114.14      5.79 o 
  10   2   2       34.11       32.07      3.55 o 
  11   2   2        6.06        9.77      8.19 o 
  12   2   2        0.15        6.53      4.52 o 
   1   3   2       29.04       22.87      0.89 o 
   2   3   2     1186.64     1204.38     13.17 o 
   3   3   2      367.87      376.50      7.99 o 
   4   3   2     1349.10     1394.91     20.60 o 
   5   3   2      137.49      121.55      4.46 o 
   6   3   2     1748.72     1719.60     35.45 o 
   7   3   2        0.77        7.22      3.25 o 
   8   3   2     1505.98     1516.42     27.04 o 
   9   3   2        2.32        7.40      2.66 o 
  10   3   2      343.13      337.89     16.25 o 
  11   3   2       34.78       50.32      7.38 o 
  12   3   2       38.15       48.09     20.34 o 
   0   4   2     1037.11     1045.59     36.71 o 
   1   4   2      541.02      587.68     10.02 o 
   2   4   2     1670.24     1645.35     26.15 o 
   3   4   2       43.07       42.04      6.61 o 
   4   4   2     1355.58     1320.50     31.70 o 
   5   4   2      237.98      220.89     13.13 o 
   6   4   2      170.57      153.97     16.85 o 
   7   4   2      327.26      346.95     17.79 o 
   8   4   2       22.48        3.07     11.48 o 
   9   4   2       11.51       15.87      5.29 o 
  10   4   2        3.68        8.81      3.42 o 
  11   4   2        0.01        6.33      6.30 o 
   1   5   2       45.04       35.97      3.50 o 
   2   5   2      214.54      207.44      3.60 o 
   3   5   2      456.45      481.02     15.41 o 
   4   5   2       32.23       45.83      8.80 o 
   5   5   2     1872.54     1884.42     84.47 o 
   6   5   2      617.90      570.03     18.26 o 
   7   5   2      101.74       81.56      7.87 o 
   8   5   2       30.11       40.77      9.89 o 
   9   5   2       26.61       40.55      6.96 o 
  10   5   2       22.18       19.93      5.65 o 
  11   5   2        0.12        9.77      4.27 o 
   0   6   2       17.27       12.02      2.68 o 
   1   6   2        0.15        6.46      1.29 o 
   2   6   2        4.78        7.48      1.05 o 
   3   6   2      220.02      210.93      4.09 o 
   4   6   2      724.06      659.56     20.01 o 
   5   6   2        0.56       13.35      4.57 o 
   6   6   2      410.24      393.58     40.83 o 
   7   6   2      230.32      243.98     37.37 o 
   8   6   2       13.26        9.43      8.09 o 
   9   6   2        6.93        3.58      5.46 o 
  10   6   2        7.25       14.90      6.50 o 
   1   7   2     2502.21     2421.55     38.14 o 
   2   7   2      407.00      387.25      9.41 o 
   3   7   2      125.35      121.32     23.54 o 
   4   7   2       40.99       45.99      5.41 o 
   5   7   2       12.97       22.17      6.39 o 
   6   7   2       80.70       93.20      9.09 o 
   7   7   2      113.52      111.72      9.15 o 
   8   7   2       10.32       11.28      4.86 o 
   9   7   2      104.57      137.27     11.72 o 
   0   8   2      104.70      101.13      7.18 o 
   1   8   2      482.20      468.50     16.22 o 
   2   8   2       72.10       81.54      8.31 o 
   3   8   2     1035.83     1072.06     26.11 o 
   4   8   2      385.16      343.31     31.71 o 
   5   8   2        0.03       11.81      5.59 o 
   6   8   2       99.97       78.72      9.49 o 
   7   8   2       18.39       26.45     11.32 o 
   8   8   2       13.23        9.01      4.68 o 
   1   9   2        6.81        9.65      2.38 o 
   2   9   2      117.62       86.40      9.92 o 
   3   9   2      118.62       99.31      8.44 o 
   4   9   2        0.92        0.22      3.63 o 
   5   9   2       45.32       49.24      9.81 o 
   6   9   2      122.37      102.64     10.12 o 
   7   9   2       37.82       53.75      8.64 o 
   1  10   2       30.13       31.57      5.34 o 
   2  10   2       12.20        8.67      3.73 o 
   3  10   2        8.62        9.20      3.74 o 
   4  10   2        7.80       11.89      5.50 o 
   5  10   2       45.30       33.97      8.05 o 
   2   1   3      929.45      857.14     10.00 o 
   3   1   3      639.90      549.60      6.07 o 
   4   1   3      155.91      139.25      2.97 o 
   5   1   3       42.88       40.99      2.31 o 
   6   1   3      409.90      380.51     10.63 o 
   7   1   3       27.64       21.45      2.22 o 
   8   1   3      314.03      307.20     15.47 o 
   9   1   3      930.89      856.23     19.46 o 
  10   1   3        0.52        6.97      2.11 o 
  11   1   3        1.36        6.66      2.52 o 
  12   1   3       32.86       38.88      6.09 o 
   0   2   3       26.76       21.43      3.22 o 
   1   2   3     2964.12     3001.48     26.94 o 
   2   2   3     4769.16     4771.68     48.14 o 
   3   2   3      488.14      502.70      6.71 o 
   4   2   3     1539.95     1558.99     19.65 o 
   5   2   3      329.94      317.92      6.25 o 
   6   2   3     1490.22     1453.23     25.98 o 
   7   2   3        0.03        6.13      1.76 o 
   8   2   3      213.43      220.70      7.77 o 
   9   2   3      459.34      439.99     10.93 o 
  10   2   3      150.07      148.49      5.61 o 
  11   2   3       31.49       29.93      6.43 o 
  12   2   3        7.69       16.24      6.53 o 
   1   3   3       34.87       33.42      1.92 o 
   2   3   3     3673.16     3941.84     41.21 o 
   3   3   3       94.36       94.88      4.54 o 
   4   3   3      200.83      228.18      7.96 o 
   5   3   3      350.21      352.55      5.38 o 
   6   3   3       71.31       49.69      3.63 o 
   7   3   3       39.89       33.87      4.58 o 
   8   3   3      577.10      543.99     14.26 o 
   9   3   3      380.58      370.63     10.00 o 
  10   3   3        0.20        6.11      3.66 o 
  11   3   3       18.62       20.58      5.17 o 
   0   4   3       58.38       70.15      2.40 o 
   1   4   3      921.87      924.19     12.14 o 
   2   4   3      615.74      675.88      6.82 o 
   3   4   3      317.59      283.43      9.71 o 
   4   4   3      750.70      772.32     12.61 o 
   5   4   3      645.89      653.07     25.70 o 
   6   4   3        3.13        7.22      1.90 o 
   7   4   3      999.72     1037.73     22.52 o 
   8   4   3      125.56      153.36     11.18 o 
   9   4   3      385.09      357.31     14.68 o 
  10   4   3        4.02        6.73      3.57 o 
  11   4   3       70.37       76.80     12.72 o 
   1   5   3     2997.11     3119.92     37.85 o 
   2   5   3       10.31        4.75      0.65 o 
   3   5   3       11.28       17.45      2.99 o 
   4   5   3       60.92       68.41      6.58 o 
   5   5   3        4.07       11.62      3.70 o 
   6   5   3      181.86      166.94      9.51 o 
   7   5   3        1.33        8.63      3.88 o 
   8   5   3      175.46      214.83     11.68 o 
   9   5   3      110.02      107.44     19.82 o 
  10   5   3        5.66       10.82      5.88 o 
  11   5   3        9.99       16.74      5.77 o 
   0   6   3       55.33       43.16      9.40 o 
   1   6   3      670.59      664.02     16.24 o 
   2   6   3       78.41       86.63      4.89 o 
   3   6   3       21.37       22.27      1.34 o 
   4   6   3      250.41      229.83     23.67 o 
   5   6   3       84.67       86.80      7.98 o 
   6   6   3        0.05        5.16      3.75 o 
   7   6   3       65.54       67.71     16.73 o 
   8   6   3        3.64        9.74      5.14 o 
   9   6   3       32.55       28.96      6.78 o 
  10   6   3        2.09        7.76      4.47 o 
   1   7   3      426.40      459.82      9.54 o 
   2   7   3      412.00      377.96      9.32 o 
   3   7   3       11.09       12.92      4.71 o 
   4   7   3      154.77      127.21      9.68 o 
   5   7   3      735.93      740.94     24.90 o 
   6   7   3       63.66       73.44      7.49 o 
   7   7   3        1.17       15.83     13.97 o 
   8   7   3        0.09       13.13     11.46 o 
   9   7   3        8.96       10.75      5.14 o 
   0   8   3      403.93      384.77     13.38 o 
   1   8   3       44.02       53.44      3.57 o 
   2   8   3       84.74       86.56     13.67 o 
   3   8   3       55.43       59.80      7.73 o 
   4   8   3       57.80       49.66      7.40 o 
   5   8   3      211.36      220.63     13.01 o 
   6   8   3      140.74      165.63     22.41 o 
   7   8   3      160.47      164.12     32.76 o 
   8   8   3        1.08        2.64      4.28 o 
   1   9   3        5.33        5.81      2.31 o 
   2   9   3       16.99       26.59     11.09 o 
   3   9   3        0.32       17.21      4.33 o 
   4   9   3       22.15       12.67      6.00 o 
   5   9   3        2.80        9.85     12.59 o 
   6   9   3        5.45        8.31      5.18 o 
   7   9   3        1.81       13.32      5.53 o 
   1  10   3        3.92        6.41      5.54 o 
   2  10   3        2.43        6.30      3.57 o 
   3  10   3       90.74      102.33     12.73 o 
   4  10   3       10.93       15.03      4.94 o 
   5  10   3       10.55       18.19      6.49 o 
   0   0   4     1467.86     1345.65     54.71 o 
   1   0   4     7385.37     7402.81     91.22 o 
   2   0   4    13330.57    14134.84    348.17 o 
   3   0   4     2980.70     3013.58     62.75 o 
   4   0   4      688.82      713.18     24.13 o 
   5   0   4     3163.86     3290.69     80.83 o 
   6   0   4     1056.99     1129.46     27.35 o 
   7   0   4      719.05      748.61     43.96 o 
   8   0   4        0.22        6.58      6.52 o 
   9   0   4       17.14       28.81      7.11 o 
  10   0   4      208.62      197.55     10.13 o 
  11   0   4        0.49        4.49      3.47 o 
  12   0   4      162.78      161.52     33.48 o 
   2   1   4     4484.97     4170.61     34.15 o 
   3   1   4      154.88      135.05      4.27 o 
   4   1   4     3599.40     3831.81     49.29 o 
   5   1   4      393.30      368.78     11.59 o 
   6   1   4       95.37      112.88      5.55 o 
   7   1   4      136.40      145.35      5.27 o 
   8   1   4      127.58      138.98      4.99 o 
   9   1   4      171.71      165.11      9.36 o 
  10   1   4        0.09       11.22      2.62 o 
  11   1   4        0.82        8.98      2.40 o 
  12   1   4      184.83      177.85     15.91 o 
   0   2   4      438.40      388.07      5.42 o 
   1   2   4      263.31      259.12      4.55 o 
   2   2   4       80.48       72.76      1.58 o 
   3   2   4      596.26      607.12     10.99 o 
   4   2   4       60.89       63.59      2.60 o 
   5   2   4        1.22        3.76      0.99 o 
   6   2   4        5.76       13.10      1.38 o 
   7   2   4      228.40      220.07     13.76 o 
   8   2   4        1.93        6.94      4.10 o 
   9   2   4      259.33      240.03      7.35 o 
  10   2   4        0.11        5.63      2.04 o 
  11   2   4       77.00       82.00      8.97 o 
  12   2   4        2.90        5.48      7.87 o 
   1   3   4      288.94      315.24      4.43 o 
   2   3   4       42.47       32.69      1.79 o 
   3   3   4      194.07      232.29      5.31 o 
   4   3   4      227.83      216.27      6.62 o 
   5   3   4      126.19      130.99      5.48 o 
   6   3   4       14.98       16.17      1.69 o 
   7   3   4      520.17      493.73     21.76 o 
   8   3   4      170.33      179.19      7.87 o 
   9   3   4      340.93      312.36      9.17 o 
  10   3   4        0.12        9.07      5.56 o 
  11   3   4      370.61      374.26     24.96 o 
   0   4   4      945.02      883.60     14.52 o 
   1   4   4      824.65      813.43     13.34 o 
   2   4   4     1557.02     1640.08     13.70 o 
   3   4   4      434.94      526.40     19.35 o 
   4   4   4      126.92      136.78      6.32 o 
   5   4   4       14.07        7.48      2.79 o 
   6   4   4     1039.83     1034.50     17.18 o 
   7   4   4     2613.31     2559.74    117.10 o 
   8   4   4       34.70       48.82     18.52 o 
   9   4   4       48.61       47.92      8.07 o 
  10   4   4        2.97       14.19      4.25 o 
  11   4   4       36.07       34.40     21.57 o 
   1   5   4       19.63       38.25      3.03 o 
   2   5   4        0.32        6.43      1.22 o 
   3   5   4      163.61      188.72      5.36 o 
   4   5   4      134.48      121.99      4.59 o 
   5   5   4      224.78      252.84     10.65 o 
   6   5   4        5.94        8.42      4.39 o 
   7   5   4      400.46      422.04     16.25 o 
   8   5   4      528.20      511.34     23.32 o 
   9   5   4       67.20       98.24     13.08 o 
  10   5   4       51.10       51.76      7.88 o 
  11   5   4       11.41       24.27      7.55 o 
   0   6   4        2.57       10.36      6.00 o 
   1   6   4      739.21      751.47     20.85 o 
   2   6   4        7.26        7.47      1.37 o 
   3   6   4      256.18      270.10      5.27 o 
   4   6   4        1.42       12.58      3.76 o 
   5   6   4      291.65      235.15     15.56 o 
   6   6   4       36.79       40.19      6.55 o 
   7   6   4       63.40       65.88      8.04 o 
   8   6   4       49.24       25.50      6.77 o 
   9   6   4        3.20        9.24      4.44 o 
  10   6   4        7.58       17.98      5.65 o 
   1   7   4     1151.02     1128.16     19.41 o 
   2   7   4       43.36       47.97      4.43 o 
   3   7   4      893.56      823.50     18.77 o 
   4   7   4       39.59       32.47      5.20 o 
   5   7   4        7.23        8.05      4.64 o 
   6   7   4      201.65      171.84     11.19 o 
   7   7   4        4.34       10.58      7.85 o 
   8   7   4        6.00       12.87      5.05 o 
   9   7   4       49.09       46.55      7.48 o 
   0   8   4       87.37      110.54     10.75 o 
   1   8   4      573.75      615.84     18.02 o 
   2   8   4       47.73       49.74      3.25 o 
   3   8   4       79.25       95.27      9.93 o 
   4   8   4       33.74       43.88      7.71 o 
   5   8   4        6.71       11.51      4.89 o 
   6   8   4      149.43      211.94     17.42 o 
   7   8   4       87.18       96.60     15.23 o 
   8   8   4       24.68       18.50     13.73 o 
   1   9   4        0.80        6.72      2.63 o 
   2   9   4      246.53      259.58     27.30 o 
   3   9   4      393.39      367.84     12.77 o 
   4   9   4       43.63       47.94      8.48 o 
   5   9   4      180.97      203.06     15.63 o 
   6   9   4       16.07        9.08      5.02 o 
   7   9   4      239.23      264.29     26.19 o 
   1  10   4       20.52       18.99      8.56 o 
   2  10   4       81.34       86.01     24.47 o 
   3  10   4        3.88       12.75      4.74 o 
   4  10   4      101.85       86.18      8.54 o 
   1   1   5      960.43      853.96     19.77 o 
   2   1   5     2461.71     2143.70     19.20 o 
   3   1   5       47.82       39.23      2.18 o 
   4   1   5      230.50      240.45      3.98 o 
   5   1   5      779.85      786.80     18.02 o 
   6   1   5       82.95       94.64      5.02 o 
   7   1   5        3.64       10.27      2.10 o 
   8   1   5        0.44       14.69      6.84 o 
   9   1   5        9.31        7.06      2.65 o 
  10   1   5      197.51      197.91      6.73 o 
  11   1   5      100.62       94.15      5.63 o 
  12   1   5        2.48       10.54      4.20 o 
   0   2   5     1586.66     1367.06     15.87 o 
   1   2   5     1372.23     1431.93     17.38 o 
   2   2   5     5394.46     5421.50     44.42 o 
   3   2   5     1065.26     1058.55     16.90 o 
   4   2   5      664.57      715.41     10.07 o 
   5   2   5       35.38       37.74      3.48 o 
   6   2   5        0.00        4.85      1.01 o 
   7   2   5      185.78      179.99      7.80 o 
   8   2   5       31.37       30.21      3.70 o 
   9   2   5        6.49       13.03      4.55 o 
  10   2   5       16.49       13.16      4.30 o 
  11   2   5       37.97       70.86      8.99 o 
  12   2   5       13.72        9.83      5.19 o 
   1   3   5      441.60      458.62      7.07 o 
   2   3   5       59.73       57.46      3.06 o 
   3   3   5       70.69       65.73      4.44 o 
   4   3   5       28.37       24.38      1.99 o 
   5   3   5       73.35       80.86      4.42 o 
   6   3   5     1098.81     1155.68     25.99 o 
   7   3   5      181.07      183.23      8.04 o 
   8   3   5      280.94      289.48     19.26 o 
   9   3   5       20.18       16.47      3.19 o 
  10   3   5      271.78      254.85     18.97 o 
  11   3   5       34.04       18.23     13.35 o 
   0   4   5      480.09      447.02     13.31 o 
   1   4   5        0.10        5.32      1.26 o 
   2   4   5       14.63       19.26      1.68 o 
   3   4   5      439.57      425.93      6.03 o 
   4   4   5      968.32      973.05     20.17 o 
   5   4   5      658.64      637.58     35.35 o 
   6   4   5      315.50      296.66      6.38 o 
   7   4   5      680.44      692.83     21.62 o 
   8   4   5       50.70       58.99      7.52 o 
   9   4   5      229.35      234.81     25.76 o 
  10   4   5       20.70       27.18     11.88 o 
  11   4   5       14.04       31.55      6.84 o 
   1   5   5       49.80       51.57      2.48 o 
   2   5   5      922.66      921.33     12.27 o 
   3   5   5      334.85      323.23      6.04 o 
   4   5   5       25.03       20.57      4.36 o 
   5   5   5      380.42      346.71     17.56 o 
   6   5   5      180.26      195.01     30.50 o 
   7   5   5      332.94      294.90     14.29 o 
   8   5   5      657.76      680.60     22.78 o 
   9   5   5       99.66      109.75     11.53 o 
  10   5   5       42.99       53.99     16.56 o 
  11   5   5       71.77       71.67     10.63 o 
   0   6   5       19.90       26.90      8.56 o 
   1   6   5        5.34        8.20      2.71 o 
   2   6   5       32.33       32.57      1.99 o 
   3   6   5      403.62      366.55      8.95 o 
   4   6   5     1421.25     1430.82     31.09 o 
   5   6   5      109.80      146.48     19.82 o 
   6   6   5       56.32       41.65      8.32 o 
   7   6   5       39.20       37.70      6.26 o 
   8   6   5        8.06       13.78      8.24 o 
   9   6   5      132.65      168.53     36.19 o 
  10   6   5       28.18       41.41     12.62 o 
   1   7   5      548.14      528.55     10.57 o 
   2   7   5      542.68      501.89     10.90 o 
   3   7   5       18.03       15.75      3.95 o 
   4   7   5       72.67       65.46      9.37 o 
   5   7   5      226.78      231.95     11.34 o 
   6   7   5      565.17      534.23     40.80 o 
   7   7   5      332.23      275.73     20.20 o 
   8   7   5       67.92       48.82      7.42 o 
   9   7   5       53.02       52.48     12.94 o 
   0   8   5      746.64      725.06     23.00 o 
   1   8   5       50.68       50.00      7.25 o 
   2   8   5      247.40      230.64     11.84 o 
   3   8   5       49.06       37.48      8.85 o 
   4   8   5        4.18        6.14      3.80 o 
   5   8   5       17.91       11.38      4.05 o 
   6   8   5        4.85       13.29      4.90 o 
   7   8   5      262.12      288.19     30.05 o 
   8   8   5       61.54       72.37     33.48 o 
   1   9   5      225.29      215.26      8.80 o 
   2   9   5      314.27      312.91     19.72 o 
   3   9   5      103.06      100.42     11.59 o 
   4   9   5      180.55      190.38     16.58 o 
   5   9   5        6.35       16.09      4.69 o 
   6   9   5        0.70        5.04      4.71 o 
   1  10   5       55.32       44.99     17.14 o 
   2  10   5        0.02        7.79      3.52 o 
   3  10   5        1.45        9.77      4.22 o 
   4  10   5      180.65      207.99     14.51 o 
   1   0   6     1338.60     1339.88     49.51 o 
   2   0   6    17725.54    18290.82    330.71 o 
   3   0   6      233.12      249.92      9.26 o 
   4   0   6     1081.00     1084.90     35.02 o 
   5   0   6       27.64       48.65      4.96 o 
   6   0   6      436.86      452.61     15.30 o 
   7   0   6     1021.67     1048.31     35.31 o 
   8   0   6       58.37       59.15      8.27 o 
   9   0   6      199.43      150.09     10.10 o 
  10   0   6        6.82       15.35      4.27 o 
  11   0   6       22.74       21.90      5.54 o 
  12   0   6        0.06        7.68      3.99 o 
   1   1   6    19187.87    19127.42    392.54 o 
   2   1   6     1756.92     1705.28     32.68 o 
   3   1   6       81.82       83.76      2.36 o 
   4   1   6      629.96      704.00     14.55 o 
   5   1   6     1664.99     1749.36     52.82 o 
   6   1   6      152.80      177.36      7.27 o 
   7   1   6      111.51      117.84      4.84 o 
   8   1   6      376.11      385.57     11.00 o 
   9   1   6        1.82        5.77      2.35 o 
  10   1   6       77.83       91.25      6.42 o 
  11   1   6      532.09      465.53     16.74 o 
  12   1   6       37.35       52.82      6.97 o 
   0   2   6      635.71      568.41     11.45 o 
   1   2   6     1601.94     1493.93     14.32 o 
   2   2   6      361.49      375.51      6.58 o 
   3   2   6      391.20      389.62      8.63 o 
   4   2   6      245.04      322.95     10.69 o 
   5   2   6       46.82       53.10      2.60 o 
   6   2   6       10.96       13.76      1.64 o 
   7   2   6       31.18       35.91      3.15 o 
   8   2   6        2.33       12.68      3.77 o 
   9   2   6        0.51        8.55      3.46 o 
  10   2   6       17.91       38.42      5.78 o 
  11   2   6        0.09        7.34      3.61 o 
  12   2   6        3.39       17.84      5.20 o 
   1   3   6      850.41      883.50     11.59 o 
   2   3   6     2096.74     2109.96     22.73 o 
   3   3   6     3170.71     3352.75     44.25 o 
   4   3   6       52.73       53.81      2.42 o 
   5   3   6        8.62        7.26      1.98 o 
   6   3   6     1319.08     1250.52     23.36 o 
   7   3   6       51.45       60.31      4.82 o 
   8   3   6     2263.77     2153.06     58.08 o 
   9   3   6       26.33       32.75      4.17 o 
  10   3   6       95.88       95.12      7.34 o 
  11   3   6       31.63       38.99      6.75 o 
   0   4   6      405.42      381.12      8.88 o 
   1   4   6     2010.76     2035.87     26.84 o 
   2   4   6      276.37      261.45      7.28 o 
   3   4   6      458.06      463.92      6.60 o 
   4   4   6      389.21      427.15     10.35 o 
   5   4   6       41.04       33.91      2.43 o 
   6   4   6      907.63      889.45     31.52 o 
   7   4   6        0.53       11.38      2.74 o 
   8   4   6      113.37      101.49     11.46 o 
   9   4   6        5.98       11.56     11.34 o 
  10   4   6       12.08       13.08      7.85 o 
  11   4   6       40.13       76.80     14.09 o 
   1   5   6      472.96      497.92      7.54 o 
   2   5   6      333.24      309.93      7.64 o 
   3   5   6      160.87      154.27      4.61 o 
   4   5   6        7.30       10.00      1.27 o 
   5   5   6      411.18      391.32      8.73 o 
   6   5   6       86.02       74.74      4.47 o 
   7   5   6       71.02       83.36      7.57 o 
   8   5   6       64.65       72.14     28.75 o 
   9   5   6        2.89       23.82     11.93 o 
  10   5   6      250.82      262.51     27.79 o 
   0   6   6     1735.55     1692.80     54.55 o 
   1   6   6       12.68       23.29      2.90 o 
   2   6   6      451.39      373.69     11.51 o 
   3   6   6      538.26      556.31      8.14 o 
   4   6   6       14.97       14.58      4.91 o 
   5   6   6        0.82        5.88      6.42 o 
   6   6   6       12.50       11.32      4.77 o 
   7   6   6      213.12      199.40     20.57 o 
   8   6   6        3.57       15.30      5.00 o 
   9   6   6       52.63       75.01     20.88 o 
  10   6   6       17.38       14.64      5.24 o 
   1   7   6      228.97      254.50      6.58 o 
   2   7   6       65.84       86.49      4.65 o 
   3   7   6        0.00        5.03      4.33 o 
   4   7   6      108.39       76.70      7.61 o 
   5   7   6        8.36       12.11      6.64 o 
   6   7   6       32.10       19.20      5.73 o 
   7   7   6      104.70       86.44     11.96 o 
   8   7   6        6.31       13.96      5.99 o 
   9   7   6        4.09       13.40     20.56 o 
   0   8   6      288.70      315.83     48.38 o 
   1   8   6      159.25      149.56      6.36 o 
   2   8   6       65.79       60.04      3.64 o 
   3   8   6      633.71      550.72     17.04 o 
   4   8   6        1.06       12.07      5.00 o 
   5   8   6      207.65      224.66     16.53 o 
   6   8   6       17.04       21.88      6.75 o 
   7   8   6       14.63       15.95      5.38 o 
   8   8   6       25.29       15.89     13.80 o 
   1   9   6        0.54        1.89      1.79 o 
   2   9   6       38.84       37.85      5.84 o 
   3   9   6       26.54       19.96      5.39 o 
   4   9   6       38.69       42.85     11.85 o 
   5   9   6      242.36      259.37     19.65 o 
   6   9   6        5.33       17.23      7.48 o 
   1  10   6       17.48       23.43      5.83 o 
   2  10   6      214.66      232.58     24.12 o 
   3  10   6        7.90       22.62      5.73 o 
   4  10   6       29.52       38.06      7.57 o 
   1   1   7    12650.87    12531.34    119.27 o 
   2   1   7     2798.35     2552.58     47.24 o 
   3   1   7        3.15        4.28      1.66 o 
   4   1   7      391.32      361.10      7.30 o 
   5   1   7      983.20     1036.06     31.87 o 
   6   1   7      421.88      401.15     12.67 o 
   7   1   7       10.56        6.32      2.59 o 
   8   1   7       26.23       32.26      6.24 o 
   9   1   7       75.37       72.07      5.10 o 
  10   1   7      563.57      568.60     16.14 o 
  11   1   7       94.45       89.29      5.63 o 
  12   1   7        0.22       17.60      5.99 o 
   0   2   7     3806.48     3595.53     53.29 o 
   1   2   7       79.56       50.57      2.40 o 
   2   2   7      243.06      219.96      6.02 o 
   3   2   7     1762.55     1791.97     22.56 o 
   4   2   7     2413.24     2336.63     19.27 o 
   5   2   7        0.29        6.01      1.72 o 
   6   2   7      641.17      625.34     17.28 o 
   7   2   7      153.16      141.37      5.23 o 
   8   2   7     1068.77     1110.95     21.15 o 
   9   2   7      195.76      204.68     14.46 o 
  10   2   7       49.83       70.59      6.95 o 
  11   2   7      319.46      351.16     30.45 o 
  12   2   7      251.14      235.88     22.24 o 
   1   3   7     3028.43     3155.09     36.77 o 
   2   3   7       95.27      101.33      4.97 o 
   3   3   7     5873.24     6254.72    104.25 o 
   4   3   7      274.29      295.51      5.29 o 
   5   3   7     1522.23     1554.93     25.47 o 
   6   3   7      214.98      227.33      5.34 o 
   7   3   7      546.78      483.14     28.18 o 
   8   3   7       15.06       23.77      3.22 o 
   9   3   7       25.32       25.06      8.14 o 
  10   3   7      240.89      235.04     10.73 o 
  11   3   7       10.30       12.13      8.93 o 
   0   4   7     1315.21     1327.86     30.16 o 
   1   4   7      202.17      212.90      7.61 o 
   2   4   7      457.22      462.82      8.13 o 
   3   4   7      594.29      601.88      8.36 o 
   4   4   7      293.76      294.04      6.37 o 
   5   4   7       48.39       49.86      3.30 o 
   6   4   7      794.99      775.29     24.03 o 
   7   4   7        5.50       12.61      3.19 o 
   8   4   7      141.15      145.22     11.68 o 
   9   4   7       51.36       63.23     10.23 o 
  10   4   7       77.17       85.09     10.13 o 
  11   4   7      337.77      365.41     22.44 o 
   1   5   7     1302.87     1308.13     24.58 o 
   2   5   7     1755.15     1842.87     30.07 o 
   3   5   7       15.39       15.27      2.29 o 
   4   5   7        1.23       16.92      7.08 o 
   5   5   7      580.84      576.65     14.96 o 
   6   5   7      518.58      496.07     12.72 o 
   7   5   7        1.43       11.09      4.90 o 
   8   5   7      504.74      526.20     27.43 o 
   9   5   7      100.71      101.43     16.50 o 
  10   5   7       11.44       31.47      7.27 o 
   0   6   7     1400.02     1515.81     49.28 o 
   1   6   7        3.51        9.33      2.34 o 
   2   6   7       52.09       40.08      3.58 o 
   3   6   7      654.76      636.66      9.14 o 
   4   6   7       37.67       43.54      3.32 o 
   5   6   7      124.12      119.86      9.47 o 
   6   6   7      207.88      200.19     10.65 o 
   7   6   7       54.40       64.85      8.26 o 
   8   6   7        3.49       12.84      4.68 o 
   9   6   7        6.91       12.04      4.53 o 
  10   6   7        5.98       18.99      5.84 o 
   1   7   7     1616.18     1656.68     27.31 o 
   2   7   7       71.86       54.42      3.94 o 
   3   7   7     1355.59     1396.08     36.94 o 
   4   7   7       40.43       44.89     11.26 o 
   5   7   7      263.83      254.67     11.49 o 
   6   7   7      235.84      223.18     12.00 o 
   7   7   7      133.37      124.33     26.88 o 
   8   7   7       40.22       65.07     24.64 o 
   9   7   7       31.43       11.81      7.43 o 
   0   8   7       54.89       54.67     17.68 o 
   1   8   7        9.44       13.98      4.33 o 
   2   8   7        0.41       10.13      3.06 o 
   3   8   7        6.76       13.31      4.50 o 
   4   8   7        6.37       10.94      4.30 o 
   5   8   7        0.01        6.72      3.67 o 
   6   8   7       84.64      102.64     11.24 o 
   7   8   7       11.95       12.26      5.16 o 
   8   8   7       48.95       79.41     14.00 o 
   1   9   7       54.10       44.12      7.32 o 
   2   9   7        0.00       14.47      4.26 o 
   3   9   7        0.71        3.83      3.88 o 
   4   9   7        0.77        9.13      4.50 o 
   5   9   7       15.49       27.13      7.78 o 
   6   9   7        7.91        6.79      4.47 o 
   1  10   7        4.35       11.33      4.01 o 
   2  10   7       21.08       25.30     12.01 o 
   3  10   7       21.00       12.50      4.36 o 
   4  10   7        1.22        5.08      3.94 o 
   1   0   8     6814.10     6630.50     71.55 o 
   2   0   8     7274.69     7388.22    206.73 o 
   3   0   8        2.32        6.30      1.51 o 
   4   0   8     2297.39     2306.16     62.58 o 
   5   0   8        2.40        9.64      2.56 o 
   6   0   8       59.15       75.23      7.49 o 
   7   0   8     1715.00     1810.58     55.35 o 
   8   0   8      551.76      548.68     50.08 o 
   9   0   8      184.11      194.10     18.81 o 
  10   0   8      447.40      450.05     19.02 o 
  11   0   8       28.07        8.44      7.48 o 
  12   0   8       18.67       30.90     10.21 o 
   1   1   8     4528.46     4153.73     54.05 o 
   2   1   8      105.54       95.98      5.11 o 
   3   1   8       15.58       14.15      1.29 o 
   4   1   8     1230.82     1174.30     21.97 o 
   5   1   8       74.38       69.07      3.13 o 
   6   1   8       90.15       92.31      6.27 o 
   7   1   8      200.14      210.31     13.50 o 
   8   1   8      241.51      245.71     13.31 o 
   9   1   8       40.21       39.49      3.96 o 
  10   1   8       22.03       16.32      2.81 o 
  11   1   8       38.52       48.20      4.67 o 
  12   1   8        3.40       11.29      3.93 o 
   0   2   8     1249.61     1095.40     13.47 o 
   1   2   8     2489.23     2339.99     32.04 o 
   2   2   8     1430.63     1403.41     19.06 o 
   3   2   8     4048.61     4207.07     55.83 o 
   4   2   8      333.53      323.79      7.41 o 
   5   2   8       53.57       91.18      4.10 o 
   6   2   8      612.90      651.78     11.89 o 
   7   2   8      372.53      366.53     10.26 o 
   8   2   8      106.29      101.59      5.54 o 
   9   2   8       67.89       64.57     11.84 o 
  10   2   8       63.21       47.29     12.56 o 
  11   2   8       15.90       25.40      5.85 o 
  12   2   8        1.10        7.12      5.11 o 
   1   3   8       39.07       37.25      2.18 o 
   2   3   8      233.55      230.88      6.02 o 
   3   3   8      355.17      371.22     10.07 o 
   4   3   8      468.49      472.35      6.97 o 
   5   3   8        3.23        6.34      4.01 o 
   6   3   8      398.44      385.25     10.33 o 
   7   3   8      255.47      254.73      8.91 o 
   8   3   8       74.76       89.40      5.28 o 
   9   3   8        9.38        8.91      2.74 o 
  10   3   8       37.55       25.56     13.51 o 
  11   3   8       68.53       57.91      8.81 o 
   0   4   8      363.31      375.19      6.79 o 
   1   4   8     1365.92     1322.00     22.94 o 
   2   4   8     1605.83     1615.44     24.45 o 
   3   4   8       43.86       45.59      4.69 o 
   4   4   8      122.33      108.17      7.47 o 
   5   4   8      341.67      305.37      6.49 o 
   6   4   8       69.68       70.78      8.86 o 
   7   4   8      210.64      196.02      9.92 o 
   8   4   8      182.88      165.84     16.60 o 
   9   4   8        8.54       17.29      5.86 o 
  10   4   8       14.70       16.22      5.74 o 
  11   4   8        0.17       11.89      9.64 o 
   1   5   8     1889.44     1933.04     37.74 o 
   2   5   8        1.11        3.75      1.01 o 
   3   5   8      770.11      780.93     16.59 o 
   4   5   8      445.93      439.10      6.51 o 
   5   5   8      347.19      354.69     11.80 o 
   6   5   8       70.82       84.29      9.86 o 
   7   5   8       59.87       64.94      7.31 o 
   8   5   8       60.23       51.96     14.91 o 
   9   5   8      108.70       76.63      9.69 o 
  10   5   8       22.42       22.74     17.54 o 
   0   6   8     1668.40     1767.01     57.08 o 
   1   6   8      333.14      330.75     19.74 o 
   2   6   8       18.18       19.71      4.18 o 
   3   6   8      978.33      957.77     21.05 o 
   4   6   8      102.63      103.39     14.17 o 
   5   6   8       67.23       55.90      4.74 o 
   6   6   8        9.59       12.74      5.72 o 
   7   6   8        0.89       16.14      4.95 o 
   8   6   8        2.13       22.39      6.43 o 
   9   6   8        2.58       11.32      6.22 o 
  10   6   8       27.77       22.53      7.03 o 
   1   7   8       34.01       41.70      5.73 o 
   2   7   8      663.54      713.78     21.57 o 
   3   7   8        3.89        7.24      1.53 o 
   4   7   8       16.79       28.60      7.43 o 
   5   7   8       88.19       64.88      8.42 o 
   6   7   8       19.61       47.89     13.24 o 
   7   7   8       19.09       38.88      8.11 o 
   8   7   8       11.76       23.62     10.57 o 
   9   7   8        0.01        6.03      8.63 o 
   0   8   8      100.00       98.43     11.96 o 
   1   8   8       55.58       67.89      4.71 o 
   2   8   8      117.40       96.09     10.45 o 
   3   8   8       31.73       25.60     10.57 o 
   4   8   8       64.75       30.69      6.61 o 
   5   8   8      463.75      452.54     32.56 o 
   6   8   8        0.26       17.38      6.57 o 
   7   8   8       89.91       84.54     32.07 o 
   8   8   8      141.14      147.60     25.24 o 
   1   9   8       22.99       33.02      5.27 o 
   2   9   8      254.63      250.98     10.35 o 
   3   9   8       18.24       24.81      5.69 o 
   4   9   8       59.10       53.60     10.65 o 
   5   9   8       64.89       84.25     11.95 o 
   6   9   8       17.07       43.26     15.82 o 
   1  10   8       67.11       75.32     14.46 o 
   2  10   8       34.31       43.41      7.61 o 
   3  10   8       21.90       13.97      5.05 o 
   4  10   8       12.75       13.53      9.28 o 
   1   1   9      474.22      402.54      9.29 o 
   2   1   9     7617.43     7622.76    105.81 o 
   3   1   9        0.56        5.75      1.10 o 
   4   1   9      553.60      607.16      7.44 o 
   5   1   9       10.31        9.61      1.65 o 
   6   1   9        1.40        6.25      1.84 o 
   7   1   9      260.05      260.59      7.23 o 
   8   1   9      300.63      309.22     11.85 o 
   9   1   9       37.15       43.15      6.72 o 
  10   1   9      146.23      142.18     11.34 o 
  11   1   9        4.31        6.06      3.34 o 
  12   1   9       49.37       51.29      8.48 o 
   0   2   9       10.71       27.52      3.18 o 
   1   2   9     2422.83     2316.00     28.84 o 
   2   2   9     3724.88     3958.45     64.46 o 
   3   2   9      853.97      845.62     18.80 o 
   4   2   9      373.77      338.95      6.94 o 
   5   2   9      913.02      921.97     21.44 o 
   6   2   9      391.16      311.95      8.19 o 
   7   2   9     4287.30     4176.59     82.71 o 
   8   2   9       52.25       49.82      5.04 o 
   9   2   9     2159.65     2165.04     34.42 o 
  10   2   9      237.73      230.23     11.32 o 
  11   2   9       94.77       79.82     35.59 o 
   1   3   9     1398.10     1386.61     24.11 o 
   2   3   9      179.34      156.02      4.82 o 
   3   3   9       12.00       18.66      2.31 o 
   4   3   9      286.78      290.35      9.27 o 
   5   3   9      457.47      463.16      8.63 o 
   6   3   9        7.54        8.65      1.93 o 
   7   3   9      143.75      123.41     11.94 o 
   8   3   9      573.85      577.79     15.52 o 
   9   3   9        0.01       15.49      3.18 o 
  10   3   9       45.96       51.86      8.11 o 
  11   3   9       18.16       39.70      6.73 o 
   0   4   9      331.86      338.22     15.27 o 
   1   4   9       87.01       86.69      3.71 o 
   2   4   9      490.41      453.31     10.11 o 
   3   4   9      426.87      414.89      6.43 o 
   4   4   9      390.08      379.43      7.16 o 
   5   4   9      318.59      332.33      7.96 o 
   6   4   9      654.80      661.62     30.88 o 
   7   4   9       36.25       36.32     10.63 o 
   8   4   9      274.56      292.53     12.34 o 
   9   4   9        2.50       16.37      6.20 o 
  10   4   9        1.25        8.01      4.14 o 
  11   4   9       15.67       32.45     19.11 o 
   1   5   9      141.39      151.79      6.61 o 
   2   5   9        6.57        8.24      1.84 o 
   3   5   9       75.51       68.54      9.05 o 
   4   5   9        5.73        7.11      3.27 o 
   5   5   9       18.09       18.21      3.35 o 
   6   5   9      450.26      435.61     11.94 o 
   7   5   9        0.02        4.07      4.03 o 
   8   5   9      116.93      115.96      9.62 o 
   9   5   9       30.24       39.88      7.37 o 
  10   5   9      161.52      150.67     17.04 o 
   0   6   9      413.42      422.25     12.70 o 
   1   6   9        4.50       15.12      2.24 o 
   2   6   9      258.71      242.05      8.45 o 
   3   6   9       34.41       28.80      2.60 o 
   4   6   9        9.23       10.05      6.05 o 
   5   6   9      111.00       77.16      4.98 o 
   6   6   9      719.00      726.74     24.94 o 
   7   6   9       25.50       14.27      8.75 o 
   8   6   9        1.60        9.72      4.84 o 
   9   6   9       66.17       71.17     10.67 o 
  10   6   9       18.38       20.77      9.62 o 
   1   7   9       24.32       28.64      3.33 o 
   2   7   9      359.63      346.01      9.12 o 
   3   7   9      559.91      488.64     13.61 o 
   4   7   9      388.79      336.23     10.73 o 
   5   7   9      291.14      277.59     49.00 o 
   6   7   9        0.01       -0.99      3.75 o 
   7   7   9        5.61       14.70      5.45 o 
   8   7   9      243.52      237.05     25.22 o 
   9   7   9       19.90       12.83      5.61 o 
   0   8   9       44.29       45.80      7.13 o 
   1   8   9       73.99       67.81      6.18 o 
   2   8   9       68.07       61.02      6.28 o 
   3   8   9      395.41      446.70     16.55 o 
   4   8   9       52.72       51.45      8.85 o 
   5   8   9      117.33      117.55     11.24 o 
   6   8   9       74.17       75.65     22.46 o 
   7   8   9        1.82       15.77      7.45 o 
   8   8   9        4.22        9.04      5.79 o 
   1   9   9        2.75        7.48      4.99 o 
   2   9   9        0.06        2.92      4.58 o 
   3   9   9       95.95      118.51     24.37 o 
   4   9   9        9.66       11.10      8.29 o 
   5   9   9       42.14       40.59      8.67 o 
   6   9   9      134.11      115.85     13.92 o 
   1  10   9       39.70       31.61      9.40 o 
   2  10   9        6.78       10.44      5.90 o 
   3  10   9       40.16       35.59     12.82 o 
   4  10   9      149.48      170.05     17.41 o 
   0   0  10       39.20       45.45      8.73 o 
   1   0  10    13839.60    13541.09    211.10 o 
   2   0  10       67.38       78.94      4.14 o 
   3   0  10      263.06      219.18      7.64 o 
   4   0  10      101.82      101.52      5.71 o 
   5   0  10      302.27      296.53     16.45 o 
   6   0  10        6.01        6.45      3.61 o 
   7   0  10      249.34      224.31     17.68 o 
   8   0  10      367.72      371.56     26.83 o 
   9   0  10        1.43       10.19      3.40 o 
  10   0  10        5.35       16.34      4.61 o 
  11   0  10        7.31       13.85      4.41 o 
  12   0  10       38.30       37.14     11.59 o 
   1   1  10      655.43      602.50     11.55 o 
   2   1  10      268.76      260.57      4.61 o 
   3   1  10      208.49      226.58      5.74 o 
   4   1  10       68.05       82.50      3.51 o 
   5   1  10      801.80      726.37     21.44 o 
   6   1  10       16.57       11.64      2.89 o 
   7   1  10       19.74       21.44      2.47 o 
   8   1  10        0.01        6.22      3.07 o 
   9   1  10      105.17      104.44      7.17 o 
  10   1  10       96.58       89.73     10.80 o 
  11   1  10        2.88        6.27      2.61 o 
  12   1  10       14.48        8.78      5.08 o 
   0   2  10     3432.53     3344.89     50.10 o 
   1   2  10      792.95      766.99     18.00 o 
   2   2  10     1244.11     1165.77     15.19 o 
   3   2  10       95.95       91.80      3.92 o 
   4   2  10     3454.45     3733.23     34.25 o 
   5   2  10      257.97      236.51      5.39 o 
   6   2  10      461.38      469.97     15.58 o 
   7   2  10      396.83      411.29      9.53 o 
   8   2  10       31.78       38.68      4.95 o 
   9   2  10        1.64       10.44      3.90 o 
  10   2  10       68.24       61.43      9.39 o 
  11   2  10        2.12       13.00      4.56 o 
   1   3  10       32.94       22.73      1.72 o 
   2   3  10       17.39       23.35      1.55 o 
   3   3  10      369.72      399.06      6.27 o 
   4   3  10      464.66      494.51     12.06 o 
   5   3  10     1213.71     1239.42     22.93 o 
   6   3  10       80.22       69.03      7.58 o 
   7   3  10      386.72      385.84      9.37 o 
   8   3  10      354.30      330.67      9.74 o 
   9   3  10      111.20       99.17      7.14 o 
  10   3  10        0.35       13.65      7.53 o 
  11   3  10      586.90      651.26     23.21 o 
   0   4  10     1095.07     1111.32     27.03 o 
   1   4  10      379.91      354.66      6.79 o 
   2   4  10        2.19        2.60      1.00 o 
   3   4  10      285.08      258.45      6.04 o 
   4   4  10       18.38       25.10      4.20 o 
   5   4  10      284.40      267.81      4.93 o 
   6   4  10       57.14       45.12      6.71 o 
   7   4  10        2.98        2.05      1.76 o 
   8   4  10        4.06        2.77      1.88 o 
   9   4  10      560.17      564.57     24.46 o 
  10   4  10       25.78       26.86      5.88 o 
  11   4  10       66.92       60.17      9.13 o 
   1   5  10      294.04      323.44     11.82 o 
   2   5  10       22.67       24.55      2.19 o 
   3   5  10       31.90       23.08      1.82 o 
   4   5  10        9.27        9.76      1.49 o 
   5   5  10        2.22        6.27      1.81 o 
   6   5  10      293.92      293.39     12.06 o 
   7   5  10       18.02       22.48      4.79 o 
   8   5  10      110.90      112.13     15.77 o 
   9   5  10      482.30      510.48     26.78 o 
  10   5  10        6.11       13.34      9.28 o 
   0   6  10      107.81      142.76     12.77 o 
   1   6  10        2.40       13.97      3.96 o 
   2   6  10       27.97       20.30      3.19 o 
   3   6  10      135.05      118.91      8.29 o 
   4   6  10     1595.00     1589.22     90.74 o 
   5   6  10      655.41      591.40     16.92 o 
   6   6  10     1105.69     1109.24     36.19 o 
   7   6  10       99.50       87.82      8.56 o 
   8   6  10        9.12       11.43     13.62 o 
   9   6  10        6.60        4.42      5.44 o 
   1   7  10     1342.08     1371.87     34.24 o 
   2   7  10      346.81      339.65      8.75 o 
   3   7  10       17.80       18.84      5.38 o 
   4   7  10       11.57       13.06      5.47 o 
   5   7  10       81.30       86.28      9.11 o 
   6   7  10      108.62      127.68     16.31 o 
   7   7  10       38.00       41.67      8.17 o 
   8   7  10      140.57      108.07     14.01 o 
   9   7  10       76.08       59.74      9.27 o 
   0   8  10      254.01      261.09      9.74 o 
   1   8  10      197.00      170.96     12.37 o 
   2   8  10       20.72       30.77      5.55 o 
   3   8  10       56.06       70.57     10.70 o 
   4   8  10      178.07      148.77     17.64 o 
   5   8  10       90.01      107.13     13.83 o 
   6   8  10        0.25       12.33      4.78 o 
   7   8  10       93.05       96.24     19.19 o 
   1   9  10        5.47       14.66      3.36 o 
   2   9  10       73.81       77.89      8.82 o 
   3   9  10        7.62        3.46      7.14 o 
   4   9  10       42.31       63.69     14.69 o 
   5   9  10      173.04      174.64     19.40 o 
   6   9  10       46.29       63.33     10.16 o 
   1  10  10        1.19        0.20      4.31 o 
   2  10  10        0.23        1.48      3.33 o 
   3  10  10       91.97       88.21     10.52 o 
   1   1  11     8862.66     8718.99    125.76 o 
   2   1  11      335.61      294.49      8.90 o 
   3   1  11      536.29      524.14     13.50 o 
   4   1  11       37.21       53.23      4.17 o 
   5   1  11     1338.62     1430.21     25.45 o 
   6   1  11      233.01      259.11     10.43 o 
   7   1  11        8.82       15.29      2.51 o 
   8   1  11      220.02      229.32      7.35 o 
   9   1  11      188.50      190.86      6.35 o 
  10   1  11        6.17        8.06      2.87 o 
  11   1  11       18.71       23.20      4.99 o 
   0   2  11      586.19      489.51     10.41 o 
   1   2  11      597.87      573.63     10.24 o 
   2   2  11     2124.39     2244.95     28.10 o 
   3   2  11       54.66       50.99      5.71 o 
   4   2  11      232.11      202.84      6.39 o 
   5   2  11      545.14      555.25     14.29 o 
   6   2  11      496.46      473.36     12.56 o 
   7   2  11      828.28      850.00     25.42 o 
   8   2  11        0.70        7.64      2.79 o 
   9   2  11       29.33       42.52      3.95 o 
  10   2  11        0.21       11.53      5.38 o 
  11   2  11       16.98       26.06      6.26 o 
   1   3  11      723.97      727.14     16.35 o 
   2   3  11      809.91      870.49     16.51 o 
   3   3  11     1664.43     1757.89     25.04 o 
   4   3  11      616.11      649.92     16.76 o 
   5   3  11     1886.71     1852.83     49.38 o 
   6   3  11      455.22      428.67     21.57 o 
   7   3  11      867.87      853.51     16.72 o 
   8   3  11        1.38        5.21      3.45 o 
   9   3  11       61.25       66.97      6.05 o 
  10   3  11       26.71       33.26      6.48 o 
  11   3  11       16.25       25.46     21.03 o 
   0   4  11        7.44        7.79      3.81 o 
   1   4  11      147.35      148.82      8.08 o 
   2   4  11      270.99      277.85      6.41 o 
   3   4  11       82.73       73.89      4.62 o 
   4   4  11      606.24      597.70     14.49 o 
   5   4  11       34.40       27.09      3.23 o 
   6   4  11      380.46      370.44     13.48 o 
   7   4  11        0.01        7.64      8.80 o 
   8   4  11        0.46        9.10      2.76 o 
   9   4  11       72.06       62.58     12.00 o 
  10   4  11       67.33       91.89     22.23 o 
  11   4  11        1.61        6.07      4.17 o 
   1   5  11     2288.17     2234.99     67.29 o 
   2   5  11        8.16       10.66      3.45 o 
   3   5  11        3.98        9.63      1.25 o 
   4   5  11       35.55       55.65      3.05 o 
   5   5  11      139.17      142.00     11.48 o 
   6   5  11      179.28      152.05      8.24 o 
   7   5  11      125.53      121.89     12.62 o 
   8   5  11       46.10       56.62      9.44 o 
   9   5  11      310.96      309.06     19.83 o 
  10   5  11      139.25      142.55     12.61 o 
   0   6  11      381.54      405.27     16.51 o 
   1   6  11        0.75       10.23      2.11 o 
   2   6  11      777.01      761.48     34.84 o 
   3   6  11      213.11      208.68     10.53 o 
   4   6  11      705.11      751.45     18.30 o 
   5   6  11      159.76      150.13     11.45 o 
   6   6  11       70.56       79.35      9.73 o 
   7   6  11      166.42      174.56     31.27 o 
   8   6  11        1.43        7.43      4.80 o 
   9   6  11       67.10       83.25     11.42 o 
   1   7  11     1707.26     1749.94     33.38 o 
   2   7  11      184.66      190.55      9.76 o 
   3   7  11      321.49      325.24      8.54 o 
   4   7  11      321.45      321.02     23.31 o 
   5   7  11       36.37       38.70     14.59 o 
   6   7  11       37.69       34.52     18.65 o 
   7   7  11      244.90      272.06     17.52 o 
   8   7  11       10.44       21.97      6.54 o 
   0   8  11     1142.89     1175.13     26.38 o 
   1   8  11       12.51       17.01      2.65 o 
   2   8  11      578.93      570.01     15.87 o 
   3   8  11       13.50       12.47      7.04 o 
   4   8  11        5.19        7.75      4.07 o 
   5   8  11        0.08       15.77      6.66 o 
   6   8  11       56.94       41.59      7.38 o 
   7   8  11       23.74       14.29      5.06 o 
   1   9  11        0.85        6.96      3.16 o 
   2   9  11       47.13       41.53      7.07 o 
   3   9  11        0.14        8.28      4.66 o 
   4   9  11        3.86        7.13      4.31 o 
   5   9  11        6.52        0.37      3.94 o 
   6   9  11      128.16      135.71     14.65 o 
   1  10  11        8.69        3.77      4.62 o 
   2  10  11       11.89        8.04      4.33 o 
   3  10  11       34.91       21.02      6.21 o 
   0   0  12     6797.45     6178.78    182.15 o 
   1   0  12      430.74      392.82     12.45 o 
   2   0  12       51.22       61.18      3.52 o 
   3   0  12       42.91       50.31      4.20 o 
   4   0  12     1147.98     1284.75     27.58 o 
   5   0  12     1690.16     1850.59     78.64 o 
   6   0  12      496.61      549.66     22.55 o 
   7   0  12      155.90      124.08      6.90 o 
   8   0  12       12.77       25.60      5.74 o 
   9   0  12       16.52       13.29      3.70 o 
  10   0  12        0.27        3.79      3.74 o 
  11   0  12       16.95       31.82      6.49 o 
   1   1  12      657.52      671.85     15.04 o 
   2   1  12      398.35      379.76      6.77 o 
   3   1  12       47.04       68.62      3.65 o 
   4   1  12      335.01      338.55      7.66 o 
   5   1  12      275.00      268.96      7.40 o 
   6   1  12        3.90        5.65      1.68 o 
   7   1  12      923.19      956.25     36.48 o 
   8   1  12       50.28       49.29      3.76 o 
   9   1  12        1.46        8.60      2.18 o 
  10   1  12       94.35      104.86      5.71 o 
  11   1  12      115.36      119.51     14.68 o 
   0   2  12     9926.38    10568.40    197.29 o 
   1   2  12       62.03       46.71      2.69 o 
   2   2  12     2695.94     2580.86     27.00 o 
   3   2  12      144.26      148.05      7.66 o 
   4   2  12       19.81       31.61      2.20 o 
   5   2  12        1.07        6.09      1.40 o 
   6   2  12      150.52      140.09      6.76 o 
   7   2  12      531.84      527.18     17.99 o 
   8   2  12       12.49       20.09      4.05 o 
   9   2  12       25.78       27.48      3.01 o 
  10   2  12      241.81      242.45     13.96 o 
  11   2  12        1.55        9.86      4.92 o 
   1   3  12        8.87       16.30      3.11 o 
   2   3  12      353.72      322.69      8.80 o 
   3   3  12      366.41      424.23      9.87 o 
   4   3  12      254.76      251.57      6.18 o 
   5   3  12      265.07      282.15     10.79 o 
   6   3  12       27.05       26.44      2.25 o 
   7   3  12       70.00       71.05      9.97 o 
   8   3  12       33.17       32.38      3.98 o 
   9   3  12       21.06       11.72      5.68 o 
  10   3  12       71.68       74.46     15.49 o 
  11   3  12        0.68       23.65      9.52 o 
   0   4  12      890.72      861.68     21.06 o 
   1   4  12      557.79      504.46      8.67 o 
   2   4  12       31.04       30.41      3.19 o 
   3   4  12     1467.31     1487.71     27.19 o 
   4   4  12        3.17        9.20      2.18 o 
   5   4  12       84.11       67.27      3.84 o 
   6   4  12      156.08      156.11     14.34 o 
   7   4  12      147.00      140.68      7.75 o 
   8   4  12        0.92        4.23      3.29 o 
   9   4  12        3.63       14.97      6.84 o 
  10   4  12       13.77       15.29      4.69 o 
   1   5  12       14.85       19.44      2.58 o 
   2   5  12       15.58       16.12      1.96 o 
   3   5  12      492.63      440.43     11.64 o 
   4   5  12       20.30       28.37      2.76 o 
   5   5  12        5.43       11.62      2.00 o 
   6   5  12       23.80       22.70      3.99 o 
   7   5  12      245.32      259.43     22.58 o 
   8   5  12      155.55      165.27     10.65 o 
   9   5  12       19.62       12.13      4.51 o 
  10   5  12       56.82       47.55      7.99 o 
   0   6  12      882.84      982.34     25.03 o 
   1   6  12      325.04      328.34      9.94 o 
   2   6  12      917.89      960.65     17.45 o 
   3   6  12        2.59        7.31      6.12 o 
   4   6  12      557.21      579.81     15.60 o 
   5   6  12      413.06      365.81     17.97 o 
   6   6  12       15.91        9.10      4.01 o 
   7   6  12      232.89      212.03     12.71 o 
   8   6  12        1.31        6.86      5.28 o 
   9   6  12      223.33      227.62     16.01 o 
   1   7  12       31.61       28.22      3.92 o 
   2   7  12       31.08       27.46      3.58 o 
   3   7  12      129.75      114.79      6.23 o 
   4   7  12        2.03        5.89      3.58 o 
   5   7  12        0.84        2.58      3.86 o 
   6   7  12      245.96      257.41     27.50 o 
   7   7  12        0.42        0.99      3.99 o 
   8   7  12      138.64      141.35     40.78 o 
   0   8  12       50.77       46.62      8.68 o 
   1   8  12        1.69        6.85      2.07 o 
   2   8  12        0.01       12.18      3.24 o 
   3   8  12      157.86      167.47     10.56 o 
   4   8  12      279.32      283.10     12.11 o 
   5   8  12       56.52       46.75      7.22 o 
   6   8  12        0.67        8.44      5.04 o 
   7   8  12       42.56       40.20     10.41 o 
   1   9  12        3.97        4.83      2.63 o 
   2   9  12      255.49      276.29     16.04 o 
   3   9  12       85.28       86.39     20.79 o 
   4   9  12      108.32       80.10     24.55 o 
   5   9  12       57.66       61.72     11.24 o 
   1  10  12       11.46        3.10      4.85 o 
   2  10  12       15.09       12.58      7.60 o 
   3  10  12       15.50       10.87      6.66 o 
   1   1  13      280.33      271.96      8.85 o 
   2   1  13       38.50       52.73      5.75 o 
   3   1  13     2517.78     2586.68     50.12 o 
   4   1  13      948.24      865.31     35.87 o 
   5   1  13      414.85      387.77     14.61 o 
   6   1  13       75.92       63.16      4.19 o 
   7   1  13       57.93       48.89      4.25 o 
   8   1  13      274.92      277.03      8.29 o 
   9   1  13        1.18        8.43      2.04 o 
  10   1  13        1.52        7.64      2.62 o 
  11   1  13       13.95        5.47      3.38 o 
   0   2  13     9932.98     9826.94    287.43 o 
   1   2  13     1231.23     1052.76     32.76 o 
   2   2  13      532.49      542.63     14.97 o 
   3   2  13       34.58       34.85      2.35 o 
   4   2  13      903.83      909.17     28.84 o 
   5   2  13        9.55       15.99      3.57 o 
   6   2  13        5.13        8.70      4.31 o 
   7   2  13      261.47      232.45     14.53 o 
   8   2  13      299.33      293.50     11.65 o 
   9   2  13       26.12       29.74      3.24 o 
  10   2  13       10.59        5.49      4.66 o 
  11   2  13       21.61       19.98      5.68 o 
   1   3  13     2568.86     2646.96     26.10 o 
   2   3  13      849.63      860.87     24.10 o 
   3   3  13     1732.40     1720.57     35.62 o 
   4   3  13       56.41       41.85      4.05 o 
   5   3  13      812.63      777.68     19.14 o 
   6   3  13      201.04      183.91     11.30 o 
   7   3  13      683.01      653.05     14.69 o 
   8   3  13      481.77      467.89     11.13 o 
   9   3  13       37.56       27.88      4.61 o 
  10   3  13       84.63      111.50     10.94 o 
  11   3  13        4.53       14.27      4.78 o 
   0   4  13      585.16      663.47     18.84 o 
   1   4  13        1.19        6.57      1.62 o 
   2   4  13      525.06      529.36     15.17 o 
   3   4  13        0.00        2.33      1.96 o 
   4   4  13      363.29      330.30     12.09 o 
   5   4  13        2.08       12.30      3.89 o 
   6   4  13       82.74       92.53      6.82 o 
   7   4  13       84.65       96.18      5.47 o 
   8   4  13        1.45        5.72      2.55 o 
   9   4  13      275.63      268.27     11.13 o 
  10   4  13        4.62        8.09      3.99 o 
   1   5  13       78.07       79.45      5.03 o 
   2   5  13       16.41       23.46      2.15 o 
   3   5  13      160.19      163.88     12.70 o 
   4   5  13       28.05       30.41      2.82 o 
   5   5  13      225.35      218.33      9.35 o 
   6   5  13       91.77       88.43      8.05 o 
   7   5  13        1.69        7.62      5.16 o 
   8   5  13       20.41       21.82      8.53 o 
   9   5  13      138.43      156.12     14.79 o 
  10   5  13       32.53       31.96      8.80 o 
   0   6  13     3906.75     4075.93    127.81 o 
   1   6  13      420.54      446.61      9.95 o 
   2   6  13       63.01       77.06      6.84 o 
   3   6  13     1881.80     1914.86     33.71 o 
   4   6  13       30.30       27.89      4.74 o 
   5   6  13       51.39       38.00      3.94 o 
   6   6  13      204.88      178.27     12.40 o 
   7   6  13        2.85        9.45      5.20 o 
   8   6  13      254.39      313.07     21.59 o 
   9   6  13        0.89        3.52      4.51 o 
   1   7  13     1375.26     1524.11     30.41 o 
   2   7  13      723.80      744.53     22.79 o 
   3   7  13       69.75       65.03      4.57 o 
   4   7  13      124.41      105.22     11.96 o 
   5   7  13       16.93       27.37      8.63 o 
   6   7  13        6.11        9.84      7.36 o 
   7   7  13       67.29       71.13     28.75 o 
   8   7  13       24.70       35.63     15.08 o 
   0   8  13       66.85       64.70      7.26 o 
   1   8  13        0.65       11.34      2.50 o 
   2   8  13       21.37       30.50      4.93 o 
   3   8  13        0.64        7.41      6.47 o 
   4   8  13       35.08       47.06      7.39 o 
   5   8  13        4.69       17.53      5.75 o 
   6   8  13        0.02        8.11      4.84 o 
   7   8  13       74.70      105.21     13.22 o 
   1   9  13       14.16       19.05      3.87 o 
   2   9  13      304.01      342.82     18.97 o 
   3   9  13       17.21       15.45     12.99 o 
   4   9  13      132.01      137.72     15.89 o 
   5   9  13        7.42        6.10      8.02 o 
   1  10  13        2.50       11.69      7.48 o 
   2  10  13       39.23       43.94      7.78 o 
   0   0  14      116.88      120.01     14.69 o 
   1   0  14      101.28       94.37     11.41 o 
   2   0  14     5117.10     5709.69    108.96 o 
   3   0  14     3388.26     3604.96     50.99 o 
   4   0  14      911.44      918.95     37.98 o 
   5   0  14      491.76      423.97     38.47 o 
   6   0  14       57.97       82.92      6.62 o 
   7   0  14      786.59      772.36     21.59 o 
   8   0  14       52.19       49.05      5.57 o 
   9   0  14       20.05       14.87      4.10 o 
  10   0  14       16.11       26.67      5.89 o 
  11   0  14       75.02       61.32      8.96 o 
   1   1  14      251.25      251.14     13.79 o 
   2   1  14      828.74      822.67     30.31 o 
   3   1  14     2230.33     2342.23     55.07 o 
   4   1  14      242.19      234.28      8.96 o 
   5   1  14      149.30      157.18      7.78 o 
   6   1  14      173.89      164.16      5.39 o 
   7   1  14      362.36      374.06     12.46 o 
   8   1  14      425.06      446.57     11.80 o 
   9   1  14       16.28       21.67      5.55 o 
  10   1  14      102.12      108.94     11.27 o 
  11   1  14       30.21       25.77      4.19 o 
   0   2  14      211.03      198.70     19.55 o 
   1   2  14      120.60      100.80      5.98 o 
   2   2  14      680.49      721.58     14.63 o 
   3   2  14      125.42      120.85      7.87 o 
   4   2  14       38.96       49.53      5.61 o 
   5   2  14      169.16      184.42      6.36 o 
   6   2  14       12.40       20.68      2.35 o 
   7   2  14      112.15      124.11      7.00 o 
   8   2  14      140.35      142.19     11.75 o 
   9   2  14       48.26       47.86      5.76 o 
  10   2  14        6.77       15.87      3.81 o 
  11   2  14        0.12        9.54      5.97 o 
   1   3  14      760.73      791.57     42.95 o 
   2   3  14       45.61       48.62      4.15 o 
   3   3  14      499.85      507.99     12.07 o 
   4   3  14      215.09      235.67     10.24 o 
   5   3  14       75.47       70.12      3.97 o 
   6   3  14      574.70      557.40     15.67 o 
   7   3  14      424.94      424.85     10.74 o 
   8   3  14      233.30      214.39     11.56 o 
   9   3  14      141.45      147.28     11.60 o 
  10   3  14       16.26       14.97      4.90 o 
  11   3  14       49.48       67.27     12.40 o 
   0   4  14       84.87       91.01     10.88 o 
   1   4  14       36.95       33.95      3.15 o 
   2   4  14      975.75     1047.38     22.46 o 
   3   4  14      171.88      163.86     14.79 o 
   4   4  14      462.77      466.16     18.87 o 
   5   4  14      206.86      180.05     11.43 o 
   6   4  14      438.79      432.85     10.51 o 
   7   4  14      257.65      304.30     27.54 o 
   8   4  14      149.02      151.02      7.09 o 
   9   4  14       33.61       36.57      6.64 o 
  10   4  14        1.01        8.20      4.15 o 
   1   5  14     2162.90     2149.61     49.77 o 
   2   5  14      414.53      459.72     14.52 o 
   3   5  14      970.22      935.65     25.91 o 
   4   5  14       66.21       62.39      4.11 o 
   5   5  14      222.82      226.64      7.59 o 
   6   5  14       63.50       51.91      4.43 o 
   7   5  14      153.25      160.35     26.99 o 
   8   5  14        0.01        5.79     10.01 o 
   9   5  14        2.34       15.25      4.75 o 
  10   5  14        3.31        6.68      4.36 o 
   0   6  14     4069.28     4208.68    128.77 o 
   1   6  14        0.70        7.63      8.93 o 
   2   6  14      887.98      834.51     16.73 o 
   3   6  14        8.89       14.70      3.41 o 
   4   6  14        7.39       11.16      3.52 o 
   5   6  14        4.55       13.40      3.35 o 
   6   6  14       13.17       24.99     18.84 o 
   7   6  14       55.27       46.74      7.11 o 
   8   6  14       81.54       88.63     10.14 o 
   9   6  14       83.35       91.54      9.99 o 
   1   7  14      187.96      179.19      7.47 o 
   2   7  14       72.64       72.35      5.16 o 
   3   7  14        0.42        8.67      2.32 o 
   4   7  14      476.43      443.97     21.44 o 
   5   7  14       99.10      123.78      9.28 o 
   6   7  14       14.63       18.72      6.75 o 
   7   7  14        7.39       16.73      6.27 o 
   8   7  14       20.95       29.31      8.19 o 
   0   8  14       90.95       93.08      9.13 o 
   1   8  14      276.10      291.34     12.90 o 
   2   8  14      411.75      458.29     29.72 o 
   3   8  14       21.12       28.81     10.38 o 
   4   8  14        0.27       11.10      4.74 o 
   5   8  14      103.18      120.27     11.49 o 
   6   8  14        1.54        5.59      4.27 o 
   7   8  14      199.04      180.23     19.04 o 
   1   9  14       36.28       44.26      5.54 o 
   2   9  14       18.55       15.54      5.02 o 
   3   9  14       94.44       91.18     11.14 o 
   4   9  14       51.11       59.70     37.88 o 
   5   9  14       32.71       52.20      8.90 o 
   1  10  14      119.00      133.09     20.05 o 
   2  10  14      345.89      377.34     33.60 o 
   1   1  15     1136.96     1235.70     38.21 o 
   2   1  15     3905.12     3885.03     72.99 o 
   3   1  15      238.84      238.89     10.20 o 
   4   1  15      585.23      607.94     18.48 o 
   5   1  15      206.58      213.26      8.68 o 
   6   1  15     1600.87     1574.82     57.26 o 
   7   1  15        9.87       16.06      3.07 o 
   8   1  15      355.92      357.79     10.83 o 
   9   1  15        0.35        7.49      2.14 o 
  10   1  15        1.61        9.72      2.71 o 
  11   1  15      113.97      105.40      7.43 o 
   0   2  15      456.77      400.21     32.84 o 
   1   2  15      160.57      160.43      7.41 o 
   2   2  15     1398.69     1389.49     28.56 o 
   3   2  15     3445.36     3474.68     96.19 o 
   4   2  15      279.06      258.44     14.47 o 
   5   2  15        0.77        4.14      2.14 o 
   6   2  15       81.01       65.88      4.49 o 
   7   2  15        5.19        6.90      2.58 o 
   8   2  15        0.02        5.99      2.04 o 
   9   2  15       52.76       35.79      5.05 o 
  10   2  15       34.90       39.14      5.33 o 
  11   2  15       73.29       77.48      9.86 o 
   1   3  15      175.60      202.56      8.25 o 
   2   3  15       43.06       35.51      3.95 o 
   3   3  15       10.59        8.07      2.20 o 
   4   3  15       39.18       28.25      2.85 o 
   5   3  15        6.98       13.11      2.03 o 
   6   3  15      234.91      223.38     11.99 o 
   7   3  15       66.81       70.05      5.03 o 
   8   3  15       63.75       56.64      5.28 o 
   9   3  15       93.41       98.30      6.55 o 
  10   3  15       69.42       74.21     13.11 o 
  11   3  15       19.07       15.08      5.19 o 
   0   4  15      736.53      700.30     22.79 o 
   1   4  15       25.32       32.66      3.26 o 
   2   4  15      309.32      331.12     12.03 o 
   3   4  15       38.50       34.99      2.84 o 
   4   4  15     1012.41      948.48     22.89 o 
   5   4  15       29.12       53.05      4.13 o 
   6   4  15     1729.19     1731.64     64.59 o 
   7   4  15        5.62       12.38      3.45 o 
   8   4  15      589.14      651.06     33.91 o 
   9   4  15       41.92       59.34     10.19 o 
  10   4  15        0.95       19.50      6.26 o 
   1   5  15      465.81      499.45     18.66 o 
   2   5  15       80.85       90.34      5.48 o 
   3   5  15       25.40       34.51      5.47 o 
   4   5  15        1.56        6.60      3.75 o 
   5   5  15      135.58      134.72      6.81 o 
   6   5  15      362.18      301.09     17.36 o 
   7   5  15        1.31       27.67      7.14 o 
   8   5  15        0.03        2.63      5.32 o 
   9   5  15       26.30        7.11      4.13 o 
  10   5  15        4.06       15.87     10.01 o 
   0   6  15       22.81       38.25     10.65 o 
   1   6  15       51.34       52.66      4.06 o 
   2   6  15       73.43       75.91      5.06 o 
   3   6  15      128.86      154.69      7.90 o 
   4   6  15      189.16      214.71     10.37 o 
   5   6  15      102.32       98.08      8.26 o 
   6   6  15        2.36       17.06     11.85 o 
   7   6  15        0.69        9.07      4.08 o 
   8   6  15        1.02       12.09      4.57 o 
   9   6  15        2.21       11.00     15.52 o 
   1   7  15        1.30       12.47      3.44 o 
   2   7  15      365.67      416.55     17.39 o 
   3   7  15       47.19       55.96      4.96 o 
   4   7  15       55.46       62.96      6.72 o 
   5   7  15      147.66      133.08     10.20 o 
   6   7  15        1.06       10.19      4.40 o 
   7   7  15       32.51       15.72     15.84 o 
   8   7  15       28.64       20.91      9.42 o 
   0   8  15      137.55      156.31     13.11 o 
   1   8  15       63.50       74.44      5.56 o 
   2   8  15       81.50       82.48     15.21 o 
   3   8  15      102.90      115.97     16.92 o 
   4   8  15       79.15       52.12     21.37 o 
   5   8  15        0.20        2.88      3.90 o 
   6   8  15       50.92       53.46      8.70 o 
   7   8  15       86.12      102.36     13.64 o 
   1   9  15        4.31        7.44      3.99 o 
   2   9  15       15.79       13.24      4.87 o 
   3   9  15        6.79       17.14      5.79 o 
   4   9  15       78.31       99.15     10.10 o 
   5   9  15        0.51       24.77      8.12 o 
   1  10  15       11.69       15.60      7.78 o 
   0   0  16      218.08      312.44     22.18 o 
   1   0  16      106.01      150.65     18.05 o 
   2   0  16     1840.20     2001.26     71.04 o 
   3   0  16     2864.36     2882.20     62.96 o 
   4   0  16      130.24      112.08     38.52 o 
   5   0  16      100.01       66.71      6.41 o 
   6   0  16     1250.92     1232.98     41.97 o 
   7   0  16      500.35      490.72     16.77 o 
   8   0  16        8.45        8.51      8.81 o 
   9   0  16      576.10      622.49     33.89 o 
  10   0  16      110.69      102.04     11.98 o 
  11   0  16       59.15       40.30      5.62 o 
   1   1  16      182.12      150.24      9.69 o 
   2   1  16      438.39      418.33     12.56 o 
   3   1  16      143.05      141.76      9.15 o 
   4   1  16       81.38       85.52      6.40 o 
   5   1  16      447.91      456.95     13.78 o 
   6   1  16       94.24      108.69      6.55 o 
   7   1  16       38.05       39.25      3.48 o 
   8   1  16      277.67      259.05      8.83 o 
   9   1  16       30.33       34.79      4.68 o 
  10   1  16       63.52       74.58      5.74 o 
  11   1  16       52.42       55.44      5.89 o 
   0   2  16     2544.46     2652.11     68.30 o 
   1   2  16      636.27      644.35     15.31 o 
   2   2  16       41.59       45.83      7.22 o 
   3   2  16     1573.81     1620.49     52.31 o 
   4   2  16        0.07        5.75      1.80 o 
   5   2  16       46.87       57.57      4.06 o 
   6   2  16      104.98       98.84      5.77 o 
   7   2  16      251.01      248.06      9.80 o 
   8   2  16        8.86       14.61      2.50 o 
   9   2  16        1.38       11.36      3.25 o 
  10   2  16       39.48       39.51      7.91 o 
  11   2  16      156.12      178.36     31.43 o 
   1   3  16     1304.20     1267.20     22.06 o 
   2   3  16     1306.87     1351.46     28.21 o 
   3   3  16        3.66        5.95      1.83 o 
   4   3  16        1.33        2.42      2.79 o 
   5   3  16        9.89       13.71      3.83 o 
   6   3  16       80.30       89.85      5.74 o 
   7   3  16       10.98        9.73      2.67 o 
   8   3  16       21.32       15.87      3.11 o 
   9   3  16      267.02      281.13     17.21 o 
  10   3  16        6.42        5.40      5.06 o 
   0   4  16      190.71      158.42      9.00 o 
   1   4  16      139.26      136.59      5.76 o 
   2   4  16     1672.28     1759.39     40.45 o 
   3   4  16      165.67      145.91      6.98 o 
   4   4  16      224.45      195.75      7.27 o 
   5   4  16        3.95        6.76      2.13 o 
   6   4  16      496.89      471.47     13.51 o 
   7   4  16        1.00        5.93      3.93 o 
   8   4  16      199.03      214.60      9.78 o 
   9   4  16       16.47       26.67      6.13 o 
  10   4  16       12.21       19.52      5.49 o 
   1   5  16       22.74       21.90      4.58 o 
   2   5  16       81.99       91.68      5.55 o 
   3   5  16      208.31      210.97     14.11 o 
   4   5  16      969.55      922.84     18.36 o 
   5   5  16       24.88       23.25      3.36 o 
   6   5  16      140.48      118.69      9.17 o 
   7   5  16        6.23       11.62      4.91 o 
   8   5  16      406.40      422.58     22.97 o 
   9   5  16        0.09       16.60      6.58 o 
   0   6  16        4.95       12.96      3.98 o 
   1   6  16      476.83      482.42     11.62 o 
   2   6  16      227.64      210.61     11.83 o 
   3   6  16      734.16      736.42     25.51 o 
   4   6  16       59.31       44.85      5.21 o 
   5   6  16       58.96       70.02      8.26 o 
   6   6  16        0.94       11.06      8.16 o 
   7   6  16        0.17       10.47      4.24 o 
   8   6  16      127.81      114.99     13.68 o 
   9   6  16       43.36       52.01     29.12 o 
   1   7  16       33.04       42.14      5.25 o 
   2   7  16        7.91       12.83      4.40 o 
   3   7  16      114.27      114.73      5.78 o 
   4   7  16      113.91       95.37      7.94 o 
   5   7  16      125.41      133.21     17.37 o 
   6   7  16       36.53       41.45     11.86 o 
   7   7  16        0.70       12.69      5.40 o 
   8   7  16       12.46       14.78      5.61 o 
   0   8  16       33.15       36.73      8.04 o 
   1   8  16      144.05      123.09      6.90 o 
   2   8  16       43.90       33.14      7.52 o 
   3   8  16       16.94       22.90      8.41 o 
   4   8  16        5.96       10.60      6.45 o 
   5   8  16       36.72       42.94     10.46 o 
   6   8  16      192.71      220.92     16.42 o 
   1   9  16       78.90       77.08     11.17 o 
   2   9  16        3.34       25.71      7.09 o 
   3   9  16       16.92       19.43      6.28 o 
   4   9  16        0.67        3.05      4.12 o 
   1   1  17      242.91      247.58      9.38 o 
   2   1  17     1489.35     1531.26     68.50 o 
   3   1  17       13.48       14.54      2.99 o 
   4   1  17      591.54      653.83     24.68 o 
   5   1  17        1.66        9.42      1.95 o 
   6   1  17       76.03       58.90      4.53 o 
   7   1  17       36.26       39.85      3.63 o 
   8   1  17       91.06       93.91      6.56 o 
   9   1  17       65.12       73.41      6.83 o 
  10   1  17      245.66      245.46     12.52 o 
  11   1  17       12.42       25.47      5.08 o 
   0   2  17     2436.84     2299.89    270.82 o 
   1   2  17     1555.37     1555.19     44.98 o 
   2   2  17      168.51      162.48      9.25 o 
   3   2  17        5.77        3.59      1.36 o 
   4   2  17       27.48       27.92      3.70 o 
   5   2  17      130.26      128.01      6.98 o 
   6   2  17      978.90      968.31     21.94 o 
   7   2  17     1746.09     1774.20     34.68 o 
   8   2  17       67.82       67.81      6.07 o 
   9   2  17      126.27      107.29      5.90 o 
  10   2  17       93.01       72.17      7.60 o 
  11   2  17        0.37       20.02      9.07 o 
   1   3  17      265.05      230.85     19.18 o 
   2   3  17        7.63        8.89      2.35 o 
   3   3  17       80.34       80.78      8.05 o 
   4   3  17      172.35      180.99      7.65 o 
   5   3  17      513.69      537.59     13.66 o 
   6   3  17      170.61      202.20     11.20 o 
   7   3  17       79.53       96.00      5.70 o 
   8   3  17      328.19      331.54      9.02 o 
   9   3  17       59.34       52.57      8.28 o 
  10   3  17       12.71       43.25      9.04 o 
   0   4  17        2.07        2.99      1.67 o 
   1   4  17       13.50        6.80      1.50 o 
   2   4  17        2.55        8.00      1.92 o 
   3   4  17       71.37       53.35      4.87 o 
   4   4  17      114.36      123.61      7.79 o 
   5   4  17        0.06        4.28      2.56 o 
   6   4  17      316.29      353.62     11.14 o 
   7   4  17       28.29       31.86      5.64 o 
   8   4  17       23.96       14.83      6.18 o 
   9   4  17       92.38      105.98     10.19 o 
  10   4  17      202.51      222.73     26.02 o 
   1   5  17      927.42      965.94     25.65 o 
   2   5  17        7.76        5.10      2.28 o 
   3   5  17      114.63      106.49      8.93 o 
   4   5  17        2.32        5.71      1.92 o 
   5   5  17      372.50      340.48     24.97 o 
   6   5  17       15.56       21.12      3.64 o 
   7   5  17      104.10       93.86     31.41 o 
   8   5  17       76.21       52.93      6.76 o 
   9   5  17      136.39      189.56     49.07 o 
   0   6  17      142.75      156.04     13.14 o 
   1   6  17      593.62      586.62     15.44 o 
   2   6  17      522.27      534.70     16.57 o 
   3   6  17      121.58      125.45      7.23 o 
   4   6  17       14.88       14.45      5.08 o 
   5   6  17      170.86      193.92     15.28 o 
   6   6  17        0.79        9.33      4.82 o 
   7   6  17       45.13       48.97      7.59 o 
   8   6  17        4.48       17.69      6.09 o 
   1   7  17      426.36      465.03     11.32 o 
   2   7  17      187.72      223.94     16.30 o 
   3   7  17       36.36       42.81      6.11 o 
   4   7  17       23.08       26.29     12.57 o 
   5   7  17       71.47       62.45     20.69 o 
   6   7  17      143.35      131.56     21.42 o 
   7   7  17       27.30       32.50      9.84 o 
   0   8  17       42.57       42.56     19.70 o 
   1   8  17        3.78       11.25      2.55 o 
   2   8  17        0.57        5.28      2.74 o 
   3   8  17       35.10       36.92      7.14 o 
   4   8  17        0.34        2.05      3.63 o 
   5   8  17        6.41        8.44      4.45 o 
   6   8  17        3.23       10.53      6.80 o 
   1   9  17       10.76       17.39      3.77 o 
   2   9  17        1.76       19.80      6.41 o 
   3   9  17        2.45        5.62      4.19 o 
   4   9  17        0.68        8.04     12.30 o 
   0   0  18       22.01       25.55      5.02 o 
   1   0  18      805.68      830.40     31.86 o 
   2   0  18      679.32      683.89     18.01 o 
   3   0  18      615.54      606.45     21.10 o 
   4   0  18     2325.42     2469.25     95.01 o 
   5   0  18     1072.42     1016.11     38.47 o 
   6   0  18      474.97      471.02     15.45 o 
   7   0  18      748.25      795.41     24.94 o 
   8   0  18       71.40       57.62     13.18 o 
   9   0  18       44.05       35.93      5.82 o 
  10   0  18        0.38        8.25      3.53 o 
  11   0  18       11.51       16.82      6.03 o 
   1   1  18     1042.43     1138.65     19.60 o 
   2   1  18       14.42       17.38      4.40 o 
   3   1  18       99.72      121.00      7.66 o 
   4   1  18       98.04      130.74      8.22 o 
   5   1  18      271.49      261.26      8.24 o 
   6   1  18     1370.12     1404.95     26.37 o 
   7   1  18      321.08      295.26     17.23 o 
   8   1  18      626.62      628.02     27.03 o 
   9   1  18       97.23      108.96      6.15 o 
  10   1  18      170.58      147.20     12.18 o 
  11   1  18       86.55       93.01      9.28 o 
   0   2  18        0.09        3.07      2.39 o 
   1   2  18       68.37       62.49      6.10 o 
   2   2  18      866.55      895.33     20.43 o 
   3   2  18      584.70      570.97     28.70 o 
   4   2  18      436.18      491.22     22.60 o 
   5   2  18       10.74       15.13      3.42 o 
   6   2  18        9.52       12.99      3.23 o 
   7   2  18      142.31      167.93      8.03 o 
   8   2  18        0.63        5.71      4.17 o 
   9   2  18        7.89        7.06      3.02 o 
  10   2  18        5.92        9.56      5.78 o 
   1   3  18      341.34      342.55     13.38 o 
   2   3  18       74.42       84.97      5.71 o 
   3   3  18      115.74      131.73     11.40 o 
   4   3  18       38.27       38.33      4.22 o 
   5   3  18       23.03       23.71      6.12 o 
   6   3  18      160.22      144.44      7.74 o 
   7   3  18      339.82      351.84     15.51 o 
   8   3  18        0.30        5.32      1.81 o 
   9   3  18       21.95       17.91      4.28 o 
  10   3  18      133.88      138.82     12.01 o 
   0   4  18       18.50       22.17      3.83 o 
   1   4  18       66.84       49.03      3.56 o 
   2   4  18       98.09       86.36      6.96 o 
   3   4  18       15.03       17.94      2.49 o 
   4   4  18      990.59      971.55     33.56 o 
   5   4  18       84.25       76.85      8.75 o 
   6   4  18        0.63        4.90      1.63 o 
   7   4  18       53.53       44.05      7.39 o 
   8   4  18       49.33       50.26      6.92 o 
   9   4  18        1.64        6.15      4.18 o 
  10   4  18       21.95       28.92      9.28 o 
   1   5  18     1157.56     1154.32     23.92 o 
   2   5  18      119.99      131.38      8.67 o 
   3   5  18      176.94      152.08      8.12 o 
   4   5  18      272.35      256.72      7.69 o 
   5   5  18      461.17      470.32     18.34 o 
   6   5  18      110.33       98.68      7.16 o 
   7   5  18      122.04      147.60     12.32 o 
   8   5  18       39.37       34.78     10.48 o 
   9   5  18        6.99       12.36      4.52 o 
   0   6  18        3.01        8.62      3.55 o 
   1   6  18      300.95      297.04      9.74 o 
   2   6  18       17.01       21.54      3.97 o 
   3   6  18      205.10      214.65      9.43 o 
   4   6  18      346.00      354.50      8.63 o 
   5   6  18       30.49       21.11      4.29 o 
   6   6  18      281.73      258.95     26.84 o 
   7   6  18       17.76        9.20      5.16 o 
   8   6  18       68.08       76.11     27.47 o 
   1   7  18      498.18      470.32     10.36 o 
   2   7  18       74.39       68.97      5.37 o 
   3   7  18       17.08       10.65      3.25 o 
   4   7  18       79.35      112.20     19.67 o 
   5   7  18        1.08       11.61      5.91 o 
   6   7  18       46.06       21.36      7.92 o 
   7   7  18       17.29       17.75     14.71 o 
   0   8  18      539.73      594.61     31.98 o 
   1   8  18       49.71       49.03      4.98 o 
   2   8  18        6.19       15.69      5.66 o 
   3   8  18       38.92       30.79     10.16 o 
   4   8  18       24.64       17.42      4.96 o 
   5   8  18       21.81       34.57     15.65 o 
   6   8  18       16.38       18.05     14.54 o 
   1   9  18      119.54      111.59     12.82 o 
   2   9  18       62.00       67.79      8.11 o 
   3   9  18      144.24      122.32     10.83 o 
   4   9  18        4.78       22.77      6.95 o 
   1   1  19      606.16      688.04     21.08 o 
   2   1  19      221.87      217.77     10.07 o 
   3   1  19      110.49      106.51      6.22 o 
   4   1  19       38.71       31.20      5.74 o 
   5   1  19       29.45       31.01      4.63 o 
   6   1  19      144.66      125.66      7.31 o 
   7   1  19      342.41      325.40     12.03 o 
   8   1  19       57.94       71.48      7.97 o 
   9   1  19        1.99        8.51      3.86 o 
  10   1  19       13.93       11.28      3.77 o 
   0   2  19      149.41      115.97     16.08 o 
   1   2  19      107.09       94.83     11.99 o 
   2   2  19        1.04        1.69      1.76 o 
   3   2  19      735.34      728.17     18.87 o 
   4   2  19        2.88        9.92      3.32 o 
   5   2  19      564.66      536.81     13.72 o 
   6   2  19        3.79       10.16      2.82 o 
   7   2  19      116.04      132.74     15.52 o 
   8   2  19       54.51       75.28      7.47 o 
   9   2  19       29.75       46.24      6.24 o 
  10   2  19       74.98       69.09     12.29 o 
   1   3  19       20.71       24.49      3.17 o 
   2   3  19     1088.13     1100.06     29.20 o 
   3   3  19        0.66        6.78      2.83 o 
   4   3  19      282.81      309.87     10.55 o 
   5   3  19      568.27      616.02     13.53 o 
   6   3  19       27.67       29.84      4.89 o 
   7   3  19       38.41       31.95      3.94 o 
   8   3  19      106.23      110.96     18.14 o 
   9   3  19       20.94       20.34      7.89 o 
  10   3  19        3.41        9.61     11.36 o 
   0   4  19       10.70        4.54      2.41 o 
   1   4  19       39.38       41.93      3.69 o 
   2   4  19      106.41      106.40      6.31 o 
   3   4  19      161.41      148.95      5.84 o 
   4   4  19      113.12       89.54      7.17 o 
   5   4  19       53.67       36.59      5.04 o 
   6   4  19       17.39       15.16      2.92 o 
   7   4  19        0.94       10.15      3.38 o 
   8   4  19       23.14       19.55      7.20 o 
   9   4  19        2.07       12.62      5.64 o 
   1   5  19      943.40      995.97     19.64 o 
   2   5  19      669.58      681.82     14.73 o 
   3   5  19        6.31        9.43      4.16 o 
   4   5  19      486.76      415.01     23.32 o 
   5   5  19      153.89      162.79     15.32 o 
   6   5  19        8.96        9.71      3.21 o 
   7   5  19       97.62       82.38      8.68 o 
   8   5  19       27.89       24.90      5.71 o 
   9   5  19       89.97       76.10     10.88 o 
   0   6  19        5.84       13.58      4.79 o 
   1   6  19      145.70      167.14     12.28 o 
   2   6  19      188.70      191.72     13.86 o 
   3   6  19        4.58        9.98      3.53 o 
   4   6  19      316.00      306.67      9.05 o 
   5   6  19      170.86      168.97     13.45 o 
   6   6  19       35.82       37.20      7.23 o 
   7   6  19        1.93       20.36      6.36 o 
   8   6  19       42.56       41.92      9.77 o 
   1   7  19        2.88        6.34      2.36 o 
   2   7  19       81.47       79.67     10.59 o 
   3   7  19        1.78        7.91      3.72 o 
   4   7  19        0.38        9.17      4.79 o 
   5   7  19      162.82      154.64     16.65 o 
   6   7  19       33.22       17.86      8.14 o 
   7   7  19       31.67       21.82      7.55 o 
   0   8  19       23.65       16.22      8.27 o 
   1   8  19       18.27       19.19      3.83 o 
   2   8  19        3.04       19.76      5.05 o 
   3   8  19      106.92      103.59     10.10 o 
   4   8  19       13.69       14.99      4.91 o 
   5   8  19        8.83        9.38      5.65 o 
   1   9  19        0.09        4.15      3.92 o 
   2   9  19      122.45      119.48     10.54 o 
   3   9  19       10.10       18.49     10.90 o 
   0   0  20     3712.37     3908.31    364.51 o 
   1   0  20       43.38       36.34     10.57 o 
   2   0  20      797.33      914.40     30.09 o 
   3   0  20       70.02       68.41      6.56 o 
   4   0  20     2552.38     2557.91    157.33 o 
   5   0  20        1.12        9.33      4.09 o 
   6   0  20        0.07        2.59      3.63 o 
   7   0  20        0.01        7.11      6.39 o 
   8   0  20       45.24       45.51      6.31 o 
   9   0  20      624.12      665.57     32.50 o 
  10   0  20        2.12        5.05      3.55 o 
   1   1  20       26.82       21.39      7.83 o 
   2   1  20     1143.08     1152.73     25.36 o 
   3   1  20      223.99      195.70     11.90 o 
   4   1  20      387.64      365.26     19.49 o 
   5   1  20       14.84       21.23      4.19 o 
   6   1  20       72.52       59.84      5.43 o 
   7   1  20       33.34       29.01      3.68 o 
   8   1  20       65.46       67.19     12.19 o 
   9   1  20       47.98       35.43     11.83 o 
  10   1  20      245.42      287.50     19.38 o 
   0   2  20       48.25       64.00     13.24 o 
   1   2  20      600.53      541.18     13.15 o 
   2   2  20       18.40       18.13      2.88 o 
   3   2  20      132.07      131.66     10.03 o 
   4   2  20       32.34       21.17      2.37 o 
   5   2  20        3.36        8.88      2.53 o 
   6   2  20       26.19       32.19      3.83 o 
   7   2  20       98.95       75.43      6.18 o 
   8   2  20        0.63        8.01      3.12 o 
   9   2  20       18.03        8.92      2.68 o 
  10   2  20       55.26       32.73      4.69 o 
   1   3  20      162.44      158.39     20.34 o 
   2   3  20       29.98       25.31      5.63 o 
   3   3  20       41.53       57.95      4.84 o 
   4   3  20       26.88       38.83      4.13 o 
   5   3  20      116.30      124.70      8.75 o 
   6   3  20       27.11       28.58      4.38 o 
   7   3  20       76.88       68.75      8.27 o 
   8   3  20       28.16       31.53      7.02 o 
   9   3  20       13.97       16.95      5.58 o 
  10   3  20        4.69        9.17      4.79 o 
   0   4  20     1948.16     1945.32     44.95 o 
   1   4  20      350.83      330.92      9.22 o 
   2   4  20       98.64       63.79     10.49 o 
   3   4  20      150.34      169.61      8.50 o 
   4   4  20     1087.12     1134.51     27.59 o 
   5   4  20        3.35       12.00      2.83 o 
   6   4  20      215.80      215.90     16.39 o 
   7   4  20        0.78        7.24      3.24 o 
   8   4  20      161.54      174.59     10.13 o 
   9   4  20       21.42       37.98     27.26 o 
   1   5  20      393.54      434.72     22.27 o 
   2   5  20      354.82      336.71     20.24 o 
   3   5  20       26.25       24.13      4.85 o 
   4   5  20       15.27       14.46      3.03 o 
   5   5  20       61.40       55.62      4.82 o 
   6   5  20      117.47      116.24      7.63 o 
   7   5  20      118.94      101.15      9.41 o 
   8   5  20       79.13       88.20     11.71 o 
   9   5  20        7.46       15.02      7.63 o 
   0   6  20      263.77      287.02     16.49 o 
   1   6  20        1.61        8.76      3.75 o 
   2   6  20       10.87       23.50      2.89 o 
   3   6  20       96.13      106.36      8.16 o 
   4   6  20        5.45        3.38      1.70 o 
   5   6  20       95.65       85.85     12.69 o 
   6   6  20        1.03        1.93      4.04 o 
   7   6  20        9.68       18.13      6.15 o 
   8   6  20        3.24       10.66      4.61 o 
   1   7  20       70.85       78.04      7.24 o 
   2   7  20       87.63      102.62      7.71 o 
   3   7  20        2.66        4.77      3.84 o 
   4   7  20        1.46        4.95      3.77 o 
   5   7  20       59.33       67.51     10.94 o 
   6   7  20       57.29       73.41     12.37 o 
   7   7  20       12.22       21.30      6.92 o 
   0   8  20      565.87      665.73     46.07 o 
   1   8  20        0.06        9.08      5.33 o 
   2   8  20        0.21       11.44      4.11 o 
   3   8  20      104.15      125.53     12.46 o 
   4   8  20        5.59        8.66      4.58 o 
   5   8  20       53.94       47.25     10.28 o 
   1   9  20      274.13      297.11     30.31 o 
   2   9  20      129.82      132.41     26.94 o 
   3   9  20      142.92      140.12     15.10 o 
   1   1  21      413.71      403.54     19.47 o 
   2   1  21      132.77      117.94     11.27 o 
   3   1  21     1226.62     1292.73     23.23 o 
   4   1  21      106.05      126.83      7.38 o 
   5   1  21     1069.61     1103.07     21.66 o 
   6   1  21      529.04      571.52     13.82 o 
   7   1  21       10.38       10.56      3.14 o 
   8   1  21      250.14      277.60     11.55 o 
   9   1  21        2.82        5.74      2.73 o 
  10   1  21       27.31       19.29      6.44 o 
   0   2  21        0.75        2.33      3.27 o 
   1   2  21      283.73      291.35     14.25 o 
   2   2  21      128.63      115.63      7.60 o 
   3   2  21      125.60      134.35     15.56 o 
   4   2  21      223.12      236.61      8.99 o 
   5   2  21      335.02      283.51     21.27 o 
   6   2  21       78.66       62.14     12.24 o 
   7   2  21       28.95       25.34      5.63 o 
   8   2  21       18.41       24.73      7.55 o 
   9   2  21        9.52        8.28      2.85 o 
  10   2  21        8.81       11.90      3.83 o 
   1   3  21     1739.15     1622.59     27.63 o 
   2   3  21      369.29      374.16     10.56 o 
   3   3  21      290.98      252.69     17.93 o 
   4   3  21       29.41       26.68      3.94 o 
   5   3  21      157.67      158.20      9.43 o 
   6   3  21      162.86      168.76      7.02 o 
   7   3  21       24.24       36.58      5.82 o 
   8   3  21      192.34      184.43     10.26 o 
   9   3  21       25.99       28.51      7.48 o 
   0   4  21      668.36      680.89     21.62 o 
   1   4  21      224.50      220.69      8.06 o 
   2   4  21       53.44       68.25      5.42 o 
   3   4  21      258.91      233.02     12.99 o 
   4   4  21      131.35      104.31      8.67 o 
   5   4  21       21.10       32.39      3.79 o 
   6   4  21       43.46       36.07      4.81 o 
   7   4  21      291.73      295.40     26.75 o 
   8   4  21       31.30       67.39     11.31 o 
   9   4  21       69.26       47.17      6.73 o 
   1   5  21      659.34      677.84     20.03 o 
   2   5  21       24.01       31.04      3.58 o 
   3   5  21       26.61       31.37      4.73 o 
   4   5  21       17.06       18.37      7.27 o 
   5   5  21      696.72      709.16     16.68 o 
   6   5  21      104.00       89.81      6.10 o 
   7   5  21       11.49       15.45      5.53 o 
   8   5  21       36.87       18.64      7.01 o 
   0   6  21      151.16      169.86     29.45 o 
   1   6  21      298.19      332.98     11.30 o 
   2   6  21        8.53       13.31      2.73 o 
   3   6  21        2.15        7.98      3.25 o 
   4   6  21      153.94      111.42      9.34 o 
   5   6  21       38.19       42.79      6.19 o 
   6   6  21       79.23       50.46      7.55 o 
   7   6  21       40.62       35.15      7.77 o 
   1   7  21      506.32      529.96     18.89 o 
   2   7  21        3.70        6.77      2.46 o 
   3   7  21       41.89       41.18      8.28 o 
   4   7  21        4.28        6.00      2.91 o 
   5   7  21       41.51       41.90      7.35 o 
   6   7  21       39.28       41.22      7.73 o 
   0   8  21      107.63      114.21     13.99 o 
   1   8  21        1.75        3.21      2.55 o 
   2   8  21      104.98      121.15     15.44 o 
   3   8  21       68.91       70.30     10.24 o 
   4   8  21      118.96      119.77     11.66 o 
   5   8  21        8.61        6.21      5.68 o 
   1   9  21       50.40       52.07      7.96 o 
   2   9  21       16.96       23.54      8.36 o 
   0   0  22       19.98       43.14      9.00 o 
   1   0  22      146.42      158.74     18.53 o 
   2   0  22      714.44      619.42     57.66 o 
   3   0  22       14.01       19.95      3.09 o 
   4   0  22        3.12        7.28      2.93 o 
   5   0  22      517.33      486.48     21.97 o 
   6   0  22     1411.72     1647.16     63.98 o 
   7   0  22     1020.40     1073.46     39.99 o 
   8   0  22      184.95      206.73     34.09 o 
   9   0  22      103.10       79.29     10.94 o 
  10   0  22       21.49       10.15      9.42 o 
   1   1  22       13.01        6.29      1.59 o 
   2   1  22       69.05       63.64      5.52 o 
   3   1  22       51.92       67.21     17.38 o 
   4   1  22      297.16      273.60     16.58 o 
   5   1  22       31.37       36.02      4.70 o 
   6   1  22      505.15      493.80     35.85 o 
   7   1  22        2.02       13.47      3.28 o 
   8   1  22        4.17        9.36      2.92 o 
   9   1  22        3.04       10.00      2.82 o 
  10   1  22       20.79       25.43      4.56 o 
   0   2  22      957.58      891.22     41.08 o 
   1   2  22      208.00      185.89     19.74 o 
   2   2  22      319.68      302.53     20.14 o 
   3   2  22       85.94       95.84      6.84 o 
   4   2  22       62.51       62.36      4.91 o 
   5   2  22       20.14       19.71      3.22 o 
   6   2  22       30.41       32.74      6.74 o 
   7   2  22       88.85       92.31      8.03 o 
   8   2  22      137.99      146.73      7.43 o 
   9   2  22        0.46        6.28      4.13 o 
  10   2  22       25.21       22.67      4.83 o 
   1   3  22        1.16        3.08      3.90 o 
   2   3  22       69.33       69.83      8.04 o 
   3   3  22      173.65      138.58     13.38 o 
   4   3  22        9.81        6.57      3.05 o 
   5   3  22        4.07       -0.89      1.95 o 
   6   3  22      186.52      181.07      8.48 o 
   7   3  22        8.80       13.93      2.82 o 
   8   3  22       64.96       73.31      6.23 o 
   9   3  22       37.55       39.67      5.27 o 
   0   4  22       12.35       14.29      6.99 o 
   1   4  22       60.05       70.91      5.38 o 
   2   4  22      251.08      208.90     12.12 o 
   3   4  22       34.04       50.53      6.06 o 
   4   4  22      410.91      480.44     14.42 o 
   5   4  22      247.14      222.59      6.96 o 
   6   4  22        3.78        7.67      2.39 o 
   7   4  22       22.43       10.24      2.94 o 
   8   4  22       25.82       26.96      6.53 o 
   9   4  22       45.13       57.15      9.43 o 
   1   5  22      579.38      646.90     16.87 o 
   2   5  22      144.12      145.81     10.87 o 
   3   5  22       83.02       74.86      7.34 o 
   4   5  22        3.91       13.76      3.06 o 
   5   5  22      223.20      248.39     17.95 o 
   6   5  22       60.63       76.64     10.42 o 
   7   5  22       44.22       21.22      5.74 o 
   8   5  22       33.41       50.25      8.53 o 
   0   6  22     1145.55     1111.67     29.62 o 
   1   6  22       15.31       17.44      3.33 o 
   2   6  22       56.62       42.95      4.85 o 
   3   6  22       23.66       35.88      6.01 o 
   4   6  22       69.50       67.34      7.96 o 
   5   6  22      146.91      150.05      9.14 o 
   6   6  22        2.46       12.38      5.41 o 
   7   6  22       68.21       75.78      9.58 o 
   1   7  22       46.75       55.16      7.15 o 
   2   7  22       36.90       40.32      4.89 o 
   3   7  22        6.43        7.76      2.65 o 
   4   7  22       34.27       20.71      7.41 o 
   5   7  22      122.70      115.56     15.32 o 
   6   7  22        2.39       19.85      7.49 o 
   0   8  22      240.95      269.41     60.98 o 
   1   8  22       13.56       12.05      2.95 o 
   2   8  22       46.91       52.33      9.55 o 
   3   8  22      347.63      365.71     23.56 o 
   4   8  22      265.09      317.47     29.44 o 
   1   1  23      423.61      405.66     28.52 o 
   2   1  23      771.68      822.59     27.77 o 
   3   1  23      759.51      815.49     20.71 o 
   4   1  23      334.63      358.82     19.74 o 
   5   1  23      933.43      960.96     38.57 o 
   6   1  23      278.74      267.24      9.84 o 
   7   1  23       55.30       56.66      6.06 o 
   8   1  23      329.49      318.68     22.14 o 
   9   1  23      103.39       67.81      7.32 o 
   0   2  23       81.59       75.95     29.69 o 
   1   2  23      635.22      649.90     18.18 o 
   2   2  23       63.84       74.86      6.67 o 
   3   2  23      177.03      172.33     15.25 o 
   4   2  23        6.65        8.71      2.27 o 
   5   2  23      675.19      677.55     16.37 o 
   6   2  23       38.79       35.85      4.01 o 
   7   2  23        3.38       11.52      5.10 o 
   8   2  23        8.06       16.92      3.16 o 
   9   2  23       47.46       49.66      6.50 o 
   1   3  23      119.61       97.88      6.47 o 
   2   3  23        1.39        6.31      2.01 o 
   3   3  23       10.88       10.93      2.92 o 
   4   3  23        0.60        6.26      1.77 o 
   5   3  23      346.26      368.83     18.41 o 
   6   3  23        0.18        4.67      2.46 o 
   7   3  23      120.23      110.69     12.35 o 
   8   3  23       51.11       52.54      6.18 o 
   9   3  23      148.02      171.16     10.70 o 
   0   4  23     1592.40     1641.33     42.82 o 
   1   4  23       46.17       39.80      4.84 o 
   2   4  23      624.16      623.33     19.15 o 
   3   4  23        8.81       10.53      2.45 o 
   4   4  23       70.11       53.12      8.22 o 
   5   4  23        0.46        3.92      2.72 o 
   6   4  23        0.40        8.66      2.46 o 
   7   4  23       41.96       43.90      6.12 o 
   8   4  23        3.55       17.04      4.44 o 
   1   5  23       27.49       18.00      3.67 o 
   2   5  23       91.10       76.61      5.91 o 
   3   5  23       22.85       13.16      4.73 o 
   4   5  23       38.28       45.05      6.33 o 
   5   5  23       39.93       35.03      5.56 o 
   6   5  23       31.28       19.27      4.05 o 
   7   5  23        3.58       12.66      5.39 o 
   8   5  23       53.46       53.91      8.43 o 
   0   6  23      801.05      826.08     25.29 o 
   1   6  23      112.51      119.74     10.54 o 
   2   6  23      389.35      388.76     11.55 o 
   3   6  23       33.52       36.62      5.02 o 
   4   6  23       95.96       97.65      9.23 o 
   5   6  23        0.47        9.13      3.49 o 
   6   6  23       51.62       54.03      9.16 o 
   7   6  23        0.80        2.16      3.96 o 
   1   7  23       30.28       27.34      3.84 o 
   2   7  23        4.09       11.31      2.99 o 
   3   7  23       61.35       49.18      6.56 o 
   4   7  23        3.21        2.31      1.35 o 
   5   7  23        0.58       12.64      6.47 o 
   6   7  23       18.87       12.35     15.28 o 
   0   8  23       69.06       64.51     11.01 o 
   1   8  23       17.66       20.52     16.61 o 
   2   8  23      117.66       90.13     18.42 o 
   3   8  23       26.57       25.75      5.85 o 
   4   8  23      153.35      141.85     15.89 o 
   0   0  24     2378.47     2647.99     85.13 o 
   1   0  24      143.39      144.39     21.30 o 
   2   0  24     1887.62     1790.10     65.51 o 
   3   0  24       75.78      122.23     16.45 o 
   4   0  24     1291.96     1492.77     66.63 o 
   5   0  24       20.16       30.97      5.70 o 
   6   0  24      403.65      371.42     47.70 o 
   7   0  24      413.83      468.18     39.50 o 
   8   0  24      222.51      241.26     32.96 o 
   9   0  24       77.77       70.29     36.78 o 
   1   1  24       89.13      107.16      7.55 o 
   2   1  24        0.00        1.30      1.79 o 
   3   1  24       42.02       34.11      3.82 o 
   4   1  24      354.31      361.08     14.93 o 
   5   1  24      254.75      216.11     17.33 o 
   6   1  24       18.94       16.08      5.91 o 
   7   1  24      227.80      217.87     11.34 o 
   8   1  24       26.56       34.34      5.48 o 
   9   1  24        1.19        6.84      3.62 o 
   0   2  24      513.93      477.62     33.60 o 
   1   2  24      234.31      224.87     14.78 o 
   2   2  24        8.10        5.49      3.68 o 
   3   2  24      713.56      717.92     16.08 o 
   4   2  24       69.21       76.40      5.85 o 
   5   2  24       79.93       82.20      6.16 o 
   6   2  24        8.61       19.40      4.48 o 
   7   2  24       76.38       85.33      6.71 o 
   8   2  24        1.12        8.79      2.50 o 
   9   2  24        0.00        7.42      3.09 o 
   1   3  24      152.22      171.36     14.81 o 
   2   3  24      597.02      609.20     19.36 o 
   3   3  24      124.25      103.73      7.88 o 
   4   3  24       25.54       11.86      5.80 o 
   5   3  24      123.62      106.71      8.68 o 
   6   3  24       15.73       19.93      3.31 o 
   7   3  24        8.14        9.27      4.75 o 
   8   3  24      106.00      106.98     10.34 o 
   9   3  24       94.81      101.60     17.90 o 
   0   4  24      194.33      192.75     24.33 o 
   1   4  24       88.16       74.47      7.60 o 
   2   4  24      102.08       73.40      9.87 o 
   3   4  24       80.09       72.34     10.63 o 
   4   4  24      188.54      162.92     10.12 o 
   5   4  24       71.15       81.58      5.45 o 
   6   4  24       39.94       51.87      5.40 o 
   7   4  24      154.70      154.78     10.24 o 
   8   4  24        1.46        2.91      3.31 o 
   1   5  24        0.29        7.29      2.71 o 
   2   5  24        2.12       12.05      2.39 o 
   3   5  24       35.12       22.36      5.16 o 
   4   5  24        7.23        7.79      4.02 o 
   5   5  24        3.83        9.51      2.71 o 
   6   5  24        8.25        8.97      4.24 o 
   7   5  24        7.57        9.55      4.62 o 
   0   6  24        2.57        6.47      4.61 o 
   1   6  24       73.09       87.20     15.59 o 
   2   6  24        0.00        5.71      2.31 o 
   3   6  24      106.17       96.63      6.50 o 
   4   6  24      126.56      134.79     10.20 o 
   5   6  24       14.07       24.67      4.20 o 
   6   6  24      127.26      154.66     25.17 o 
   7   6  24        9.48       25.61     13.09 o 
   1   7  24        3.44       12.69      3.48 o 
   2   7  24        0.53        0.92      2.56 o 
   3   7  24        8.49        7.57      2.74 o 
   4   7  24       53.71       40.21     11.21 o 
   5   7  24        0.10        6.38      4.40 o 
   0   8  24      410.19      426.73     24.37 o 
   1   8  24       21.85        5.18      2.99 o 
   2   8  24       22.88       34.92      5.40 o 
   3   8  24        5.20       13.68      4.36 o 
   1   1  25      299.10      339.37     30.03 o 
   2   1  25       67.42       75.64     11.77 o 
   3   1  25        4.25        5.17      2.92 o 
   4   1  25        1.30        7.65      2.43 o 
   5   1  25       87.02       73.57      6.07 o 
   6   1  25      269.25      247.98     10.14 o 
   7   1  25      125.81      135.98     13.10 o 
   8   1  25        0.39        7.33      2.83 o 
   9   1  25       35.90       39.51      8.77 o 
   0   2  25     2684.21     2548.26     89.60 o 
   1   2  25        3.25        8.52      2.68 o 
   2   2  25      842.97      781.95     27.62 o 
   3   2  25      238.22      236.00      9.66 o 
   4   2  25      618.84      656.78     17.43 o 
   5   2  25      128.09      146.17     11.40 o 
   6   2  25       23.92       16.65      3.36 o 
   7   2  25        5.19        9.28      2.49 o 
   8   2  25       34.51       42.15      6.21 o 
   9   2  25       10.82       11.51      5.58 o 
   1   3  25        3.91        9.60      2.46 o 
   2   3  25      131.06      100.29      8.89 o 
   3   3  25       37.16       29.29      5.73 o 
   4   3  25        4.47        7.50      2.63 o 
   5   3  25       17.69       13.31      3.04 o 
   6   3  25        3.49       13.75      3.66 o 
   7   3  25       54.43       56.62      7.62 o 
   8   3  25       97.80       98.45     18.57 o 
   0   4  25       12.94        9.86      5.19 o 
   1   4  25      129.31      116.88      7.68 o 
   2   4  25       37.09       35.41      4.53 o 
   3   4  25      700.97      744.09     29.95 o 
   4   4  25      182.59      199.67      9.32 o 
   5   4  25      317.45      329.87     17.41 o 
   6   4  25      219.34      238.62     11.33 o 
   7   4  25        2.83        5.61      2.65 o 
   8   4  25       27.75       35.99      5.68 o 
   1   5  25      168.77      153.44      7.63 o 
   2   5  25       99.64      103.32      7.34 o 
   3   5  25        0.02        9.13      2.79 o 
   4   5  25       12.41        9.92      2.59 o 
   5   5  25       11.25       12.49      3.08 o 
   6   5  25       96.71       83.90     10.03 o 
   7   5  25      148.47      184.36     14.37 o 
   0   6  25        0.72        1.77      3.61 o 
   1   6  25       41.06       37.04      3.89 o 
   2   6  25      121.02      159.53      9.19 o 
   3   6  25        9.85       10.65      2.87 o 
   4   6  25        2.12        1.40      3.70 o 
   5   6  25        4.18       15.45      4.17 o 
   6   6  25       10.81        9.27      4.96 o 
   1   7  25       89.34       85.92      7.24 o 
   2   7  25       41.07       36.95      5.78 o 
   3   7  25        1.32        4.87      3.61 o 
   4   7  25        8.65        4.82      3.84 o 
   5   7  25        0.04        4.76      4.43 o 
   0   8  25      281.27      291.61     62.09 o 
   1   8  25       29.96       34.89      6.14 o 
   2   8  25      156.10      145.82     20.59 o 
   0   0  26       36.71       71.99     15.17 o 
   1   0  26      310.56      401.46     36.65 o 
   2   0  26       29.10       52.94     12.81 o 
   3   0  26     1403.36     1501.74     88.15 o 
   4   0  26      183.57      219.16     14.52 o 
   5   0  26      425.29      385.84     17.83 o 
   6   0  26       25.49       35.65      7.55 o 
   7   0  26      592.49      532.04     20.65 o 
   8   0  26       57.85       52.85      8.34 o 
   9   0  26      203.93      180.38     42.04 o 
   1   1  26      577.78      566.52     51.35 o 
   2   1  26       17.61       17.47      4.41 o 
   3   1  26      442.78      482.40     15.33 o 
   4   1  26        4.79       14.82      6.40 o 
   5   1  26      262.28      283.79     10.48 o 
   6   1  26      140.85      130.36     11.59 o 
   7   1  26      135.12      105.23      8.53 o 
   8   1  26      204.30      204.92     18.51 o 
   9   1  26       47.86       47.19      7.49 o 
   0   2  26        0.41       22.24      8.32 o 
   1   2  26       17.76       22.85      3.77 o 
   2   2  26       23.83       51.32     11.56 o 
   3   2  26      130.01      107.83     15.73 o 
   4   2  26        2.22        1.01      2.76 o 
   5   2  26        8.25       12.26      3.22 o 
   6   2  26       18.59       17.77      3.66 o 
   7   2  26        3.06        4.85      1.99 o 
   8   2  26       56.61       50.05      6.00 o 
   1   3  26      567.52      514.40     26.30 o 
   2   3  26      668.54      692.10     18.71 o 
   3   3  26      277.74      256.25     12.72 o 
   4   3  26       42.10       39.18      3.93 o 
   5   3  26       16.07       19.69      3.53 o 
   6   3  26       11.14       14.33      2.99 o 
   7   3  26      216.21      208.70     21.51 o 
   8   3  26      262.79      303.25     22.81 o 
   0   4  26     1172.75     1236.98     84.34 o 
   1   4  26       81.98       74.43      7.17 o 
   2   4  26        9.99       17.71      3.94 o 
   3   4  26       92.44       74.06      8.60 o 
   4   4  26      143.98      144.28      9.69 o 
   5   4  26       52.73       64.33      7.50 o 
   6   4  26      107.19      125.13     12.55 o 
   7   4  26       12.67       22.06      4.84 o 
   8   4  26        0.14       -1.86      3.51 o 
   1   5  26       28.14       37.83      4.87 o 
   2   5  26       39.42       42.70      5.40 o 
   3   5  26       56.57       58.57      7.79 o 
   4   5  26      238.33      264.05     11.66 o 
   5   5  26        4.64       10.05      2.75 o 
   6   5  26       37.25       30.03      8.40 o 
   7   5  26        0.02       11.35      4.65 o 
   0   6  26      112.79      104.85     10.60 o 
   1   6  26      194.37      218.81     13.50 o 
   2   6  26        2.02        8.57      2.39 o 
   3   6  26      207.80      178.83     12.51 o 
   4   6  26        0.15        4.66      2.20 o 
   5   6  26        0.64        4.48      3.61 o 
   6   6  26       39.10       15.92      7.04 o 
   1   7  26       22.42       29.80      6.17 o 
   2   7  26       25.31       27.43     12.12 o 
   3   7  26       24.62       24.93      5.26 o 
   4   7  26       47.45       38.43      7.02 o 
   0   8  26       53.29       48.60      9.34 o 
   1   8  26      121.62      120.49     14.14 o 
   1   1  27     1563.10     1693.01     89.87 o 
   2   1  27      119.12      125.65      9.28 o 
   3   1  27      217.37      219.31     24.28 o 
   4   1  27       46.44       53.81      5.00 o 
   5   1  27       13.35       14.33      3.39 o 
   6   1  27      117.56      124.69      7.87 o 
   7   1  27       27.87       31.17      5.30 o 
   8   1  27        1.89        8.44      2.66 o 
   0   2  27      333.77      300.81     47.64 o 
   1   2  27        3.12        7.24      2.16 o 
   2   2  27        2.76        7.07      2.46 o 
   3   2  27      141.99      139.16     10.83 o 
   4   2  27      280.25      302.91     11.53 o 
   5   2  27       67.73       75.45      7.49 o 
   6   2  27       26.80       24.22      3.90 o 
   7   2  27      245.68      243.80     15.28 o 
   8   2  27      183.92      198.68     20.31 o 
   1   3  27      961.54      975.82     22.62 o 
   2   3  27        2.00        8.15      3.17 o 
   3   3  27      742.19      724.03     21.95 o 
   4   3  27       85.41       91.56      7.11 o 
   5   3  27      286.99      282.88     15.02 o 
   6   3  27        3.94        7.40      2.25 o 
   7   3  27      178.15      214.13     19.78 o 
   8   3  27       18.23       22.89      5.52 o 
   0   4  27      268.55      233.14     34.38 o 
   1   4  27       77.79       81.98      7.81 o 
   2   4  27      191.52      167.46     10.45 o 
   3   4  27      179.04      203.06     12.77 o 
   4   4  27        0.01        2.60      2.15 o 
   5   4  27       39.28       33.27      8.43 o 
   6   4  27       83.89       83.15      8.08 o 
   7   4  27        3.29       18.37      4.05 o 
   1   5  27      237.73      234.34     11.55 o 
   2   5  27       13.34       13.44      4.61 o 
   3   5  27        5.80        7.72      2.88 o 
   4   5  27       14.10        7.37      2.93 o 
   5   5  27        3.46        2.39      3.70 o 
   6   5  27       10.31       15.99      6.23 o 
   0   6  27      125.45      113.37     30.84 o 
   1   6  27        0.41        7.52      2.92 o 
   2   6  27       95.43      117.96      8.37 o 
   3   6  27       90.32       88.75      7.16 o 
   4   6  27       72.88       65.32     10.36 o 
   5   6  27        9.17       11.36      3.58 o 
   1   7  27       20.14       16.99      3.99 o 
   2   7  27      197.59      162.22     11.54 o 
   3   7  27      409.98      456.39     49.34 o 
   4   7  27       20.50       18.46      4.89 o 
   0   0  28       25.79       43.61     19.21 o 
   1   0  28       32.86       33.56      5.11 o 
   2   0  28       90.75      107.20     16.02 o 
   3   0  28      558.26      600.41     26.72 o 
   4   0  28       17.06       30.08      6.20 o 
   5   0  28       72.75       67.50     17.10 o 
   6   0  28        3.67        9.81      4.12 o 
   7   0  28       31.92       24.56      5.10 o 
   8   0  28        4.64       12.94      4.97 o 
   1   1  28        5.12       11.39      6.84 o 
   2   1  28       20.76       17.10      4.06 o 
   3   1  28       51.09       44.80      5.23 o 
   4   1  28       28.37       17.43      4.53 o 
   5   1  28      666.72      708.15     28.75 o 
   6   1  28       71.75       81.47      6.10 o 
   7   1  28        0.43        7.11      2.84 o 
   8   1  28        1.34        7.39      5.09 o 
   0   2  28       28.51       34.59     10.67 o 
   1   2  28       84.09       81.98      7.06 o 
   2   2  28        0.08       10.34      2.93 o 
   3   2  28       12.31       17.52      5.59 o 
   4   2  28       20.56       19.50      3.94 o 
   5   2  28      129.82      121.60      7.91 o 
   6   2  28        0.70        7.31      2.74 o 
   7   2  28       16.16       11.24      4.31 o 
   8   2  28        0.91        9.43      2.86 o 
   1   3  28       98.96       92.60      8.02 o 
   2   3  28        1.57       10.06      3.60 o 
   3   3  28      184.88      187.56     12.44 o 
   4   3  28       42.86       25.07      8.76 o 
   5   3  28       13.62       12.69      3.26 o 
   6   3  28      114.26      106.15      8.81 o 
   7   3  28      184.76      153.42     14.88 o 
   0   4  28      396.63      422.08     25.78 o 
   1   4  28       21.66       17.63      3.03 o 
   2   4  28      198.41      217.79      9.43 o 
   3   4  28      252.92      253.55     25.67 o 
   4   4  28        0.03        4.50      2.04 o 
   5   4  28      148.52      139.56     10.48 o 
   6   4  28       15.63       26.37      7.24 o 
   7   4  28        3.57       10.10      4.03 o 
   1   5  28       16.38       15.25      5.29 o 
   2   5  28      219.46      194.96      8.88 o 
   3   5  28       59.13       62.55      9.12 o 
   4   5  28      119.86      105.44      9.48 o 
   5   5  28       60.12       42.72      6.75 o 
   6   5  28        0.29       16.00      5.51 o 
   0   6  28       11.06        6.57      7.72 o 
   1   6  28       18.80       19.27      4.89 o 
   2   6  28        0.55        5.65      2.94 o 
   3   6  28       59.02       59.44      8.71 o 
   4   6  28       30.73       24.76      5.85 o 
   5   6  28        5.90        6.93      2.83 o 
   1   7  28       98.06      106.23     14.78 o 
   2   7  28       94.68       90.49     14.15 o 
   3   7  28       17.91       12.79      4.61 o 
   1   1  29       71.35       66.97      6.39 o 
   2   1  29      188.69      200.43     12.19 o 
   3   1  29      439.75      538.52     15.28 o 
   4   1  29       56.86       60.58      6.61 o 
   5   1  29      385.57      364.32     17.54 o 
   6   1  29      140.14      148.04     13.27 o 
   7   1  29       69.16       54.48      8.59 o 
   8   1  29        0.46        4.83      2.59 o 
   0   2  29       95.40       96.62     11.28 o 
   1   2  29        2.04        6.56      2.97 o 
   2   2  29      456.51      454.09     14.94 o 
   3   2  29       23.36       30.12      4.42 o 
   4   2  29        3.10        6.33      2.41 o 
   5   2  29       71.21       65.22      6.75 o 
   6   2  29      234.93      239.13     14.99 o 
   7   2  29       47.23       23.87      6.07 o 
   1   3  29        5.61        3.78      2.43 o 
   2   3  29       90.79       68.20      6.69 o 
   3   3  29      202.98      203.00     13.42 o 
   4   3  29      207.51      217.60     24.17 o 
   5   3  29      204.43      238.73     13.80 o 
   6   3  29        1.87        8.74      2.29 o 
   7   3  29       73.33       71.88     11.83 o 
   0   4  29      472.09      491.23     27.08 o 
   1   4  29        3.19        1.80      1.96 o 
   2   4  29       29.49       16.37      4.28 o 
   3   4  29        5.86        8.02      3.85 o 
   4   4  29      116.05       96.80      7.64 o 
   5   4  29       26.28       21.51      4.67 o 
   6   4  29       31.01       14.71      3.93 o 
   1   5  29        1.58        8.31      2.95 o 
   2   5  29        8.87        9.65      2.94 o 
   3   5  29        6.12        5.09      3.34 o 
   4   5  29        7.35        9.26      4.12 o 
   5   5  29        1.67        8.72      2.95 o 
   6   5  29      184.57      164.22     26.85 o 
   0   6  29      307.26      346.49     35.12 o 
   1   6  29        5.43        9.86      3.68 o 
   2   6  29        2.02       12.55      3.44 o 
   3   6  29       56.47       52.15      6.29 o 
   4   6  29        2.35        8.17      3.31 o 
   1   7  29      162.15      128.84     15.99 o 
   2   7  29      291.05      269.46     47.76 o 
   0   0  30      649.09      671.86     37.10 o 
   1   0  30       59.14       55.59     12.05 o 
   2   0  30      127.80      149.34     18.25 o 
   3   0  30        3.07        1.05      3.55 o 
   4   0  30        0.54        6.10      3.04 o 
   5   0  30      227.69      222.29     19.98 o 
   6   0  30        3.11        7.96      4.90 o 
   7   0  30       99.96       93.54     11.11 o 
   1   1  30      279.75      328.46     11.58 o 
   2   1  30       24.89       39.77      4.83 o 
   3   1  30       61.38       68.43      6.60 o 
   4   1  30       97.36      101.48      6.88 o 
   5   1  30       12.86       19.62      8.04 o 
   6   1  30      263.93      273.34     17.36 o 
   7   1  30       13.25        7.21      2.42 o 
   0   2  30        3.51        8.51      5.46 o 
   1   2  30       37.94       46.62      6.19 o 
   2   2  30       17.94       14.11      3.44 o 
   3   2  30       12.80       11.38      2.75 o 
   4   2  30        4.73        7.17      2.97 o 
   5   2  30        1.45        6.85      2.88 o 
   6   2  30       47.94       56.26      6.65 o 
   7   2  30       11.97       12.41      3.03 o 
   1   3  30      276.20      268.44     15.17 o 
   2   3  30      282.64      292.56     19.01 o 
   3   3  30       25.10       14.96      2.86 o 
   4   3  30      185.78      178.29     11.03 o 
   5   3  30      139.27      141.75     11.45 o 
   6   3  30        8.66        5.83      2.55 o 
   7   3  30        0.01       10.14      4.61 o 
   0   4  30        5.18        9.15      9.30 o 
   1   4  30      267.14      254.11     13.89 o 
   2   4  30        0.19        6.11      2.25 o 
   3   4  30        4.16       13.29      3.93 o 
   4   4  30       29.80       29.95      4.26 o 
   5   4  30        1.46       11.88      3.15 o 
   6   4  30       24.32       27.61      5.53 o 
   1   5  30      149.16      136.32     10.75 o 
   2   5  30        3.28        4.57      1.77 o 
   3   5  30      224.07      241.63     21.91 o 
   4   5  30        2.79        6.14      2.68 o 
   5   5  30       33.63       32.81      5.97 o 
   0   6  30       97.74       79.49     22.26 o 
   1   6  30       68.43       51.19      8.44 o 
   2   6  30       15.69       17.22      4.20 o 
   3   6  30        7.99       10.15      2.80 o 
   1   1  31      140.07      116.05      8.58 o 
   2   1  31       17.11       21.66      3.80 o 
   3   1  31       59.36       61.06      7.11 o 
   4   1  31       16.31       22.74      5.53 o 
   5   1  31      252.91      277.83     20.27 o 
   6   1  31       12.26       22.53      3.57 o 
   7   1  31       34.46       37.01      6.39 o 
   0   2  31       40.80       38.71      8.72 o 
   1   2  31        7.47        5.78      3.31 o 
   2   2  31      181.80      174.94     12.37 o 
   3   2  31       81.91       63.31      8.39 o 
   4   2  31       66.90       59.93      5.91 o 
   5   2  31       48.27       51.87      5.63 o 
   6   2  31       82.94       65.70      7.52 o 
   7   2  31       66.94       61.95      8.04 o 
   1   3  31        2.59        6.12      3.36 o 
   2   3  31       70.85       49.52      5.28 o 
   3   3  31       35.00       22.60      4.40 o 
   4   3  31       30.92       45.29      5.72 o 
   5   3  31        5.66       12.54      3.46 o 
   6   3  31       89.33       88.03      8.36 o 
   0   4  31      100.55      101.89     13.90 o 
   1   4  31       12.65       16.66      3.81 o 
   2   4  31      134.31      104.87     11.73 o 
   3   4  31       57.32       48.53      5.62 o 
   4   4  31       40.36       33.79      5.13 o 
   5   4  31       18.28       30.46      4.51 o 
   1   5  31       18.18       16.84      3.27 o 
   2   5  31      203.20      198.60     23.28 o 
   3   5  31        1.75       10.26      5.33 o 
   4   5  31      116.29      101.01      9.01 o 
   0   6  31      233.48      230.51     32.67 o 
   1   6  31       26.18       17.43      4.36 o 
   2   6  31        0.57        9.72      7.63 o 
   3   6  31       13.57        2.41      3.42 o 
   0   0  32      378.09      358.14     26.99 o 
   1   0  32       16.72       17.13      7.43 o 
   2   0  32       48.08       59.73     10.29 o 
   3   0  32      179.44      198.91     13.83 o 
   4   0  32      964.17     1066.98     85.57 o 
   5   0  32       72.40       82.42     12.74 o 
   6   0  32      261.91      230.82     45.14 o 
   7   0  32       30.97       18.29      5.84 o 
   1   1  32       38.21       34.45      5.42 o 
   2   1  32       32.57       35.54      5.59 o 
   3   1  32       20.40       23.80      4.64 o 
   4   1  32       10.08       11.47      2.91 o 
   5   1  32       24.72       25.57     11.83 o 
   6   1  32        0.12        6.92      2.92 o 
   0   2  32      186.33      165.87     13.66 o 
   1   2  32       25.37       36.31      7.03 o 
   2   2  32        6.62        5.50      2.16 o 
   3   2  32        2.52        8.50      2.46 o 
   4   2  32      113.59      120.24     17.52 o 
   5   2  32       47.41       40.28      5.24 o 
   6   2  32       10.24       13.09      2.53 o 
   1   3  32      414.40      409.20     13.05 o 
   2   3  32      123.00      122.85     14.35 o 
   3   3  32       18.93       21.10      5.51 o 
   4   3  32        8.45        7.38      3.28 o 
   5   3  32      232.88      259.97     15.14 o 
   6   3  32       14.33       13.56      4.53 o 
   0   4  32       36.59       35.98      7.58 o 
   1   4  32        8.79        8.92      2.31 o 
   2   4  32        5.24       10.76      3.31 o 
   3   4  32      255.58      239.47     20.29 o 
   4   4  32       74.76       66.80     11.76 o 
   5   4  32       37.87       20.99      4.12 o 
   1   5  32       58.72       44.72      6.36 o 
   2   5  32       31.02       15.51      3.37 o 
   3   5  32       71.00       56.85      6.79 o 
   4   5  32        2.67        5.00      3.07 o 
   0   6  32       85.61       67.92     22.09 o 
   1   6  32        2.61        7.56      3.23 o 
   1   1  33      359.88      293.97     24.34 o 
   2   1  33       19.97       16.45      2.98 o 
   3   1  33       45.62       46.70      4.98 o 
   4   1  33        4.05        8.38      2.59 o 
   5   1  33       25.73       28.51      4.52 o 
   6   1  33        1.34        5.03      2.13 o 
   0   2  33      345.55      363.53     21.55 o 
   1   2  33       70.56       61.45     13.89 o 
   2   2  33        3.97        4.41      2.31 o 
   3   2  33       58.69       74.51      7.16 o 
   4   2  33        0.06        9.19      3.76 o 
   5   2  33       44.38       34.32      4.73 o 
   6   2  33       54.91       60.70      6.99 o 
   1   3  33      126.20      118.16      9.10 o 
   2   3  33        5.41       11.99      3.69 o 
   3   3  33       24.72       14.12      9.90 o 
   4   3  33        3.27       12.27      3.18 o 
   5   3  33      114.18       92.10     13.50 o 
   0   4  33      167.00      155.83     18.81 o 
   1   4  33        3.81       10.03      2.94 o 
   2   4  33       10.90        8.01      2.75 o 
   3   4  33       57.54       38.50      5.26 o 
   4   4  33       34.30       28.53      5.14 o 
   1   5  33      210.88      179.06     12.78 o 
   2   5  33       43.72       32.49      9.31 o 
   3   5  33       16.85       19.07      4.31 o 
   0   0  34      170.18      140.13     35.66 o 
   1   0  34      145.19      160.01     14.23 o 
   2   0  34      102.50      100.45     11.37 o 
   3   0  34        1.16       13.92      5.20 o 
   4   0  34        0.85        8.52      7.43 o 
   5   0  34       47.40       40.38      7.77 o 
   6   0  34      174.50      125.00     36.19 o 
   1   1  34       70.38       62.82      6.92 o 
   2   1  34        1.16        4.90      2.22 o 
   3   1  34        5.23       19.42      4.20 o 
   4   1  34       27.08       26.04      5.02 o 
   5   1  34       29.37       39.98      5.96 o 
   0   2  34       29.53       24.76      8.11 o 
   1   2  34        4.44        6.15      3.18 o 
   2   2  34       11.94       12.33      3.21 o 
   3   2  34        4.06       16.49      4.80 o 
   4   2  34      520.63      569.96     41.94 o 
   5   2  34       10.34        8.93      3.52 o 
   1   3  34       92.63       82.91      7.41 o 
   2   3  34       26.19       19.00      6.52 o 
   3   3  34       16.43       11.15      2.63 o 
   4   3  34       15.33       16.90      4.43 o 
   0   4  34       12.21        8.40      6.00 o 
   1   4  34       21.89       19.78      3.64 o 
   2   4  34      355.31      393.27     18.32 o 
   3   4  34        2.43       13.47      5.28 o 
   1   5  34       17.72       14.80      4.09 o 
   1   1  35      487.89      486.92     18.80 o 
   2   1  35        0.09        8.14      2.43 o 
   3   1  35        2.23        7.00      2.37 o 
   4   1  35        0.49       11.03      2.94 o 
   5   1  35      147.20      147.99     13.57 o 
   0   2  35      312.14      299.64     21.30 o 
   1   2  35        0.34        9.56      3.14 o 
   2   2  35      365.48      429.00     30.04 o 
   3   2  35       53.34       57.58      7.55 o 
   4   2  35        0.02       14.16      3.73 o 
   1   3  35       36.59       41.07      6.12 o 
   2   3  35       41.54       30.69      5.99 o 
   3   3  35       14.57        4.38      4.84 o 
   4   3  35       15.43       13.92      2.77 o 
   0   4  35       71.40       53.70      9.10 o 
   1   4  35       62.95       55.39      6.85 o 
   2   4  35       36.59       28.68      5.42 o 
   0   0  36      126.88      115.19     28.98 o 
   1   0  36        0.32       -2.15      3.49 o 
   2   0  36      197.64      187.60     23.72 o 
   3   0  36       35.26       43.61      7.27 o 
   4   0  36       19.51       23.70     16.26 o 
   1   1  36        3.49       11.85      3.04 o 
   2   1  36        0.80        9.59      2.65 o 
   3   1  36        4.14        7.53      2.76 o 
   4   1  36       42.08       40.81      6.39 o 
   0   2  36       18.71       22.19      5.79 o 
   1   2  36       79.93       59.82      8.24 o 
   2   2  36        1.87        8.14      2.99 o 
   3   2  36       37.24       40.28      5.22 o 
   4   2  36        5.30       15.17      3.38 o 
   1   3  36        0.01        4.86      2.25 o 
   2   3  36        2.89       11.03      3.78 o 
   3   3  36      165.51      130.44     13.38 o 
   0   4  36      171.90      200.28     41.17 o 
   1   1  37        3.26       14.58      3.55 o 
   2   1  37        7.29        9.68      2.39 o 
   3   1  37       12.97       14.82      3.18 o 
   0   2  37        5.06        7.62      3.22 o 
   1   2  37        1.65        8.66      2.55 o 
   2   2  37        6.22        8.30      3.70 o 
   1   3  37        1.00        4.13      2.20 o 
   0   0  38      173.77      118.93     44.62 o 
   1   0  38       41.18       13.97      7.56 o 
   2   0  38       16.60       13.78      5.12 o 
   1   1  38        0.31        8.19      3.39 o 
   2   1  38       19.38       18.48      9.46 o 
   0   2  38        0.11       10.34      6.91 o 
                                                 
